# Supplementary material for: Medium levels of transcription and replication related chromosomal instability are associated with poor clinical outcome
Source: Sci Rep. 2021 Dec 6;11:23429. doi: 10.1038/s41598-021-02787-x (PMC8648741; doi:10.1038/s41598-021-02787-x)
Supplement: Supplementary file 3 — Supplementary Table S2. [file 41598_2021_2787_MOESM3_ESM.xlsx]

## Sheet: Patients_clinical_data
									supplementary table 2: Patient’s clinical data
									TBPc: Total Break points count in each patient nBPSVinter: Number of break points implicated in interchromosomal structural variations nBPSVintra: Number of break points implicated in intrachromosomal structural variations CINSARC: Patient’s clinical risk prediction using CINSARC signature FNCLCC: Patient’s clinical risk prediction using FNCLCC grading, NA: not annotated META: 1 means presence of…
LMS ID	TBPc	nBPSVinter	nBPSVintra	CINSARC	FNCLCC	META	META_DELAY_FROM_DIAGNOSIS_IN_YEARS	Size_of_tumour_in_mm	Sex	Margin	iTRAC	iRACIN	iTRAC_LEVELS	iRACIN_LEVELS	MAGIC	Chemotherapy	TBPc_LEVELS	nBPSVinter_LEVELS	nBPSVintra_LEVELS
LMS1T	316	184	224	C2	3	0	5.90828199863107	35	Female	R0	3.67398854898423	0.723800817843892	High	Low	Low risk	No	High	Medium	High
LMS2T	1200	936	732	C2	3	0	19.7672826830938	70	Male	R0	2.44564974504418	0.622207544150266	High	Low	Low risk	Yes	High	High	High
LMS3T	232	44	210	C1	1	0	6.22861054072553	55	Female	R1	5.76129818102909	1.92593577431265	High	High	Low risk	No	High	Medium	High
LMS4T	238	132	172	C1	2	0	3.91786447638604	160	Female	R0	1.17852441487411	2.00446556393498	Medium	High	High risk	Yes	High	Medium	High
LMS5T	220	60	190	C2	3	1	3.84120465434634	80	Female	R0	0.371778721807642	0.858337544632382	Low	Medium	High risk	No	High	Medium	High
LMS6T	146	60	116	C2	3	1	2.08624229979466	75	Female	R1	1.10945160950163	3.27544260302804	Medium	High	High risk	Yes	High	Medium	Medium
LMS7T1	60	52	34	C2	1	0	4.04380561259411	70	Female	R0	0.547083103643066	1.43912767953218	Low	High	Low risk	No	Low	Medium	Low
LMS8T1	342	72	306	C2	3	0	2.97604380561259	80	Female	R0	3.65966924619019	3.30055945228377	High	High	Low risk	No	High	Medium	High
LMS9T1	512	208	408	C1	2	0	4.99383983572895	80	Male	R1	0.893050480740207	1.38670585643353	Low	High	Low risk	No	High	Medium	High
LMS10T	264	84	222	C2	3	1	1.6290212183436	18	Female	R0	0.526323152707354	4.70502477530059	Low	High	Low risk	No	High	Medium	High
LMS11T	82	44	60	C2	2	1	3.6249144421629	130	Female	R1	0.231310475580278	5.87136918698701	Low	High	Low risk	Yes	Low	Medium	Low
LMS12T	174	120	114	C2	2	1	6.63107460643395	40	Female	R0	1.24883690120467	0.493113331040574	Medium	Low	High risk	No	High	Medium	Medium
LMS13T	58	16	50	C2	1	1	5.3223819301848	15	Male	R0	1.14858575107336	0.63750262115721	Medium	Low	High risk	No	Low	Low	Low
LMS14T	278	64	246	C2	NA	1	3.23887748117728	35	Female	R1	1.70095540944632	2.84896122554419	Medium	High	High risk	No	High	Medium	High
LMS15T	244	168	160	C2	3	0	8.57221081451061	150	Male	R0	4.17495910375999	1.66038049531244	High	High	Low risk	No	High	Medium	Medium
LMS16T	364	172	278	C2	3	1	3.60574948665298	190	Male	R1	2.24846422762174	2.33965595156749	Medium	High	High risk	Yes	High	Medium	High
LMS18T1	658	500	408	C2	2	1	1.55509924709103	170	Male	R0	0.290455098213969	1.50543765442488	Low	High	Low risk	No	High	High	High
LMS19T1	186	28	172	NA	2	1	1.36892539356605	90	Female	R0	3.21596335855586	1.26484543215519	High	Medium	High risk	No	High	Low	High
LMS20T	138	76	100	C2	1	1	1.8590006844627	40	Female	R0	2.03262361860853	9.50588040860774	Medium	High	High risk	No	High	Medium	Medium
LMS21T	214	52	188	C1	3	1	0.605065023956194	60	Female	R0	0.901406100219384	4.11722556382738	Low	High	Low risk	Yes	High	Medium	High
LMS22T	730	544	458	C2	3	1	0.80766598220397	65	Male	R0	0.480189586085025	2.15614136422021	Low	High	Low risk	No	High	High	High
LMS24T	166	56	138	C2	NA	0	6.08624229979466	150	Female	R0	0.919317598265005	6.49688988285452	Low	High	Low risk	No	High	Medium	Medium
LMS25T	78	60	48	C2	1	0	2.54620123203285	20	Male	R0	0.0854765316998707	7.97184246736651	Low	High	Low risk	No	Low	Medium	Low
LMS27T	68	56	40	C1	2	1	0.509240246406571	95	Female	R1	0.546582365006951	6.06187583746026	Low	High	Low risk	No	Low	Medium	Low
LMS28T	1012	1232	396	C2	NA	1	5.77960301163587	27	Female	R0	7.64852039360263	3.45036062106173	High	High	Low risk	No	High	High	High
LMS29T	120	72	84	C2	2	0	1.73032169746749	140	Female	NA	0.785069396412026	5.91760662404984	Low	High	Low risk	NA	Medium	Medium	Medium
LMS30T	410	328	246	C2	3	1	3.1211498973306	80	Female	R0	2.08896420550227	1.37431842606878	Medium	High	High risk	No	High	High	High
LMS31T	72	76	34	C1	2	0	9.05681040383299	160	Female	R0	0.84093425574226	8.66381290944444	Low	High	Low risk	Yes	Low	Medium	Low
LMS32T	110	60	80	C2	1	0	5.46201232032854	65	Female	R0	0.127792397800845	6.16407512364277	Low	High	Low risk	No	Low	Medium	Medium
LMS33T	234	116	176	C2	2	1	2.20944558521561	95	Female	R1	1.34013502734607	1.47188776941097	Medium	High	High risk	No	High	Medium	High
LMS34T	152	128	88	C2	3	1	1.80424366872005	45	Male	R0	1.28951164034121	4.06538133851221	Medium	High	High risk	NA	High	Medium	Medium
LMS35T	276	144	204	C2	3	1	1.27583846680356	160	Female	NA	1.22710097749944	0.577543465947649	Medium	Low	High risk	No	High	Medium	High
LMS36T	218	232	102	C2	3	0	6.15468856947296	110	Female	R0	4.59144673984207	1.40371316641088	High	High	Low risk	No	High	Medium	Medium
LMS37T	164	36	146	C2	2	1	7.67145790554415	100	Female	NA	1.90115588679476	1.32116504344862	Medium	High	High risk	No	High	Medium	Medium
LMS38T	36	52	10	C1	1	0	5.76317590691307	70	Female	R0	0.446744852764537	1.86863450649765	Low	High	Low risk	No	Low	Medium	Low
LMS39T	106	72	70	C2	3	1	4.95277207392197	90	Female	R1	0.421786086376088	0.0520733776205325	Low	Low	Low risk	No	Low	Medium	Low
LMS40T	74	16	66	C2	3	0	8.7501711156742	60	Female	R0	2.31886634586902	3.50605280269536	High	High	Low risk	No	Low	Low	Low
LMS41T	158	124	96	NA	3	1	1.35797399041752	106	Female	R0	1.47791820153321	1.94700590616304	Medium	High	High risk	No	High	Medium	Medium
LMS42T	328	216	220	C2	2	1	4.88432580424367	35	Female	R0	2.9319806335572	0.222266694438193	High	Low	Low risk	No	High	Medium	High
LMS43T	224	148	150	C2	3	0	6.49144421629021	105	Female	R1	0.33733434895569	0.0429557947388454	Low	Low	Low risk	No	High	Medium	Medium
LMS44T	356	132	290	C2	3	1	1.70294318959617	130	Female	NA	2.5425696754081	0.756965419520076	High	Medium	High risk	No	High	Medium	High
LMS45T	80	24	68	NA	3	0	6.28884325804244	70	Male	R1	0.0246194111931122	0.425478421449778	Low	Low	Low risk	No	Low	Low	Low
LMS46T	126	36	108	C2	3	1	1.49760438056126	85	Female	NA	0.496895996381256	0.891125091850277	Low	Medium	High risk	No	Medium	Medium	Medium
LMS47T	280	144	208	C2	3	1	0.380561259411362	45	Female	R1	2.25727335596285	0.765465339940436	Medium	Medium	High risk	No	High	Medium	High
LMS48T	276	84	234	C1	1	1	3.68514715947981	NA	Female	R1	3.52869974911981	0.813072252586975	High	Medium	High risk	Yes	High	Medium	High
LMS49T	54	24	42	C1	2	0	5.03764544832307	90	Female	R0	0.136810414415343	4.57167075256521	Low	High	Low risk	No	Low	Low	Low
LMS50T	98	36	80	C1	2	1	0.416153319644079	120	Female	R0	1.0000554523995	0.854412500474575	Medium	Medium	High risk	Yes	Low	Medium	Medium
LMS51T	38	12	32	C1	2	0	14.5106091718001	150	Male	R1	0.0645709803730455	1.32559436669858	Low	High	Low risk	No	Low	Low	Low
LMS52T	330	72	294	C2	2	0	12.5694729637235	50	Female	R0	4.4804883485736	2.25726477382029	High	High	Low risk	No	High	Medium	High
LMS53T	598	600	298	C2	2	1	0.955509924709103	80	Male	R0	1.39650227104026	2.17265864433477	Medium	High	High risk	No	High	High	High
LMS54T	380	164	298	C2	2	1	4.50650239561944	70	Female	R0	0.475754769689558	0.960703211509915	Low	Medium	High risk	No	High	Medium	High
LMS55T	346	192	250	C1	3	1	1.492128678987	42	Female	R0	0.748770654869667	1.93312335085717	Low	High	Low risk	Yes	High	Medium	High
LMS56T	152	80	112	C1	3	1	0	75	Female	R0	1.49512998715865	0.967010252089894	Medium	Medium	High risk	Yes	High	Medium	Medium
LMS57T	134	56	106	C2	3	1	0.150581793292266	40	Female	R2	0.0870625968962204	4.20973844735216	Low	High	Low risk	Yes	High	Medium	Medium
LMS58T	110	36	92	C2	2	0	8.13689253935661	30	Female	R1	0.881484411465706	1.51495170281536	Low	High	Low risk	No	Low	Medium	Medium
LMS59T	202	160	122	C2	3	1	1.51676933607118	120	Female	R0	1.21132537782311	1.53621379357075	Medium	High	High risk	Yes	High	Medium	Medium
LMS60T	240	108	186	C2	3	1	2.19301848049281	110	Female	R0	0.774152336573114	2.6637256748387	Low	High	Low risk	Yes	High	Medium	High
LMS61T	192	40	172	C2	2	1	1.48939082819986	110	Female	R1	1.31066105915032	0.666620241853555	Medium	Low	High risk	No	High	Medium	High
LMS62T	132	88	88	C1	1	0	6.99794661190965	230	Female	R0	0.630540883127491	1.66078017529234	Low	High	Low risk	No	High	Medium	Medium
LMS63T	70	36	52	C2	2	0	5.29774127310062	100	Female	R0	0.389027985809297	1.38178075887506	Low	High	Low risk	No	Low	Medium	Low
LMS64T	86	76	48	C1	2	1	4.56125941136208	165	Male	R1	0.404441740347579	2.06770901322624	Low	High	Low risk	No	Low	Medium	Low
LMS65T	238	172	152	C1	3	0	3.23066392881588	40	Female	R0	0.608385239478746	0.254225783368734	Low	Low	Low risk	No	High	Medium	Medium
LMS66T	314	60	284	C2	2	0	4.59411362080767	90	Female	NA	2.56105448508448	3.33448526186643	High	High	Low risk	NA	High	Medium	High
LMS67T	126	36	108	C1	1	1	0.396988364134155	100	Female	R1	1.35727314776751	2.43961772725454	Medium	High	High risk	No	Medium	Medium	Medium
LMS68T	156	44	134	NA	2	0	5.24572210814511	120	Female	R0	0.178590001221285	0.57746862224196	Low	Low	Low risk	No	High	Medium	Medium
LMS69T	128	44	106	C2	NA	0	3.93702943189596	160	Female	R0	0.863775309850637	3.74719370442091	Low	High	Low risk	No	Medium	Medium	Medium
LMS70T	430	320	270	C2	NA	1	1.67008898015058	68	Female	R0	1.69263855428117	4.5549857677965	Medium	High	High risk	No	High	High	High
LMS71T	112	168	28	C2	NA	0	2.81724845995893	47	Female	R1	0.426673976191409	9.72121158709632	Low	High	Low risk	No	Low	Medium	Low
LMS72T	228	92	182	C2	3	1	3.09924709103354	75	Female	NA	2.43988565587663	5.20212011914821	High	High	Low risk	No	High	Medium	High
LMS73T	370	200	270	C1	3	1	4.03832991101985	210	Female	R1	4.35706145653212	4.52715057272354	High	High	Low risk	Yes	High	Medium	High
LMS74T	292	240	172	C2	NA	1	2.12731006160164	55	Female	R0	0.839464724256994	9.12094438100384	Low	High	Low risk	No	High	High	High
LMS76T	252	244	130	C2	3	0	0.818617385352498	130	Male	R1	1.32109762513627	6.96317579029392	Medium	High	High risk	No	High	High	Medium
LMS77T	156	160	76	C2	3	0	2.07802874743326	50	Female	R1	1.00842785705135	9.04895068697924	Medium	High	High risk	NA	High	Medium	Low
LMS78T	458	600	158	C2	3	1	0.2217659137577	210	Female	R0	11.072168000202	55.6696245750459	High	High	Low risk	No	High	High	Medium
LMS79T	176	136	108	C2	2	1	1.23750855578371	65	Female	R0	3.0090358713695	9.00191194074189	High	High	Low risk	No	High	Medium	Medium
LMS80T	222	208	118	NA	3	1	0.364134154688569	70	Female	R1	0.185341130646441	13.8509240329648	Low	High	Low risk	No	High	Medium	Medium
LMS81T	66	104	14	C1	2	0	3.06365503080082	30	Male	R0	0.316803252646315	15.31848304382	Low	High	Low risk	No	Low	Medium	Low
LMS83T	136	148	62	C2	3	1	1.65913757700205	130	Male	R0	2.18015443345329	9.6815805237724	Medium	High	High risk	No	High	Medium	Low
LMS84T	138	124	76	C2	2	0	3.30732375085558	50	Female	R0	0.777045956627492	14.6825849394058	Low	High	Low risk	No	High	Medium	Low
LMS85T1	264	136	196	C2	3	1	10.5106091718001	60	Female	R0	2.858998995717	5.35018592528497	High	High	Low risk	Yes	High	Medium	High
LMS86T	108	144	36	C2	3	0	5.02395619438741	28	Female	R1	0.365931641238945	9.54751698074726	Low	High	Low risk	No	Low	Medium	Low
LMS87T1	214	116	156	C2	2	0	2.81724845995893	170	Female	R0	1.73697549404971	3.80059888037573	Medium	High	High risk	No	High	Medium	Medium
LMS88T	228	116	170	C2	3	0	2.34907597535934	80	Female	NA	1.51992991010851	5.20212011914821	Medium	High	High risk	No	High	Medium	Medium
LMS89T	118	104	66	C2	1	0	0.720054757015743	20	Female	R0	0.375623777783632	8.06281324106412	Low	High	Low risk	No	Medium	Medium	Low
LMS90T	176	124	114	C2	3	0	1.72484599589322	150	Female	NA	0.260896604714562	6.32234808593775	Low	High	Low risk	NA	High	Medium	Medium
LMS91T	124	140	54	C1	2	0	0.125941136208077	85	Female	R1	0.95635954251911	12.5914754208279	Low	High	Low risk	No	Medium	Medium	Low
LMS92T	524	392	328	C2	1	0	NA	150	Female	NA	1.29098896972734	3.1478495277086	Medium	High	High risk	NA	High	High	High
LMS93T	198	168	114	C2	2	0	1.36618754277892	65	Male	R1	1.57905882142923	6.30442297118136	Medium	High	High risk	NA	High	Medium	Medium
LMS95T1	196	100	146	C1	2	0	3.45242984257358	30	Female	R0	1.48735027530623	5.63204749996207	Medium	High	High risk	No	High	Medium	Medium
LMS96T1	380	232	264	C2	3	0	1.37713894592745	90	Female	R1	0.0967074937849153	5.89341776013876	Low	High	Low risk	No	High	Medium	High
LMS98T1	190	160	110	C2	3	1	0.536618754277892	90	Female	R0	1.0601665644709	16.2369331543376	Medium	High	High risk	No	High	Medium	Medium
LMS99T1	110	128	46	C1	3	0	0.668035592060233	205	Male	R0	0.226882770542456	14.9370013086108	Low	High	Low risk	No	Low	Medium	Low
LMS102T1	190	136	122	C2	2	0	0.982888432580424	155	Female	R0	2.38111729160314	4.45761901087174	High	High	Low risk	NA	High	Medium	Medium
LMS103T1	238	252	112	C1	3	0	0.684462696783025	70	Male	R1	6.94411612133944	16.6758467119134	High	High	Low risk	NA	High	High	Medium
LMS104T1	112	164	30	C2	2	0	0.550308008213552	90	Male	R1	2.70052080944716	9.72121158709632	High	High	Low risk	NA	Low	Medium	Low
LMS105T4	176	180	86	C1	2	0	0.366872005475702	150	Female	R0	2.86638182560561	6.74317175675217	High	High	Low risk	NA	High	Medium	Medium
LMS106T2	140	128	76	NA	1	0	0.202600958247775	21	Male	R0	0.938734863599433	3.19092892671525	Low	High	Low risk	NA	High	Medium	Low
LMS107T	170	116	112	C2	2	0	0.747433264887064	60	Male	R0	2.63221850446943	1.40048948343518	High	High	Low risk	NA	High	Medium	Medium
LMS108T	92	48	68	C2	2	0	0.780287474332649	60	Female	R0	0.409836319208142	7.1437030966565	Low	High	Low risk	NA	Low	Medium	Low
LMS109T1	300	124	238	C2	2	0	0.804928131416838	130	Female	R0	4.15584553424369	2.51633569266559	High	High	Low risk	NA	High	Medium	High
LMS110T2	230	68	196	C2	3	0	0.555783709787817	150	Female	R0	1.51658374272726	1.97343554531013	Medium	High	High risk	NA	High	Medium	High
LMS111T1	142	96	94	C2	1	0	0.580424366872005	90	Male	R0	2.00939790457587	3.809271155452	Medium	High	High risk	NA	High	Medium	Medium
LMS112T	208	76	170	C2	3	0	11.9972621492129	35	Male	NA	2.65812791589042	2.83429867907753	High	High	Low risk	Yes	High	Medium	Medium
LMS113T	88	28	74	C1	2	0	2.89390828199863	70	Female	R0	0.718776189181552	1.66246555538004	Low	High	Low risk	No	Low	Low	Low
LMS114T	128	88	84	C1	2	1	0.364134154688569	160	Female	R0	1.82881199632674	1.27476785511157	Medium	Medium	High risk	No	Medium	Medium	Medium
LMS116T	252	180	162	C1	3	0	7.97535934291581	35	Female	R0	0.71971926452323	0.313514799810806	Low	Low	Low risk	No	High	Medium	Medium
LMS117T	282	112	226	C2	NA	1	0.939082819986311	130	Female	R0	0.415705385706923	0.869711306034463	Low	Medium	High risk	Yes	High	Medium	High
LMS118T	68	44	46	NA	2	0	3.2498288843258	60	Female	R0	0.546582365006951	0.876015676845341	Low	Medium	High risk	No	Low	Medium	Low
LMS119T	114	48	90	NA	2	1	1.06502395619439	200	Female	R0	1.51991493328304	0.933719739005237	Medium	Medium	High risk	No	Medium	Medium	Medium
LMS120T	38	24	26	C2	2	0	2.52977412731006	65	Female	R0	0.978705491880194	1.32559436669858	Low	High	Low risk	No	Low	Low	Low
LMS121T	106	56	78	C2	3	1	1.77138945927447	80	Female	NA	1.19658354298926	0.523830622882625	Medium	Low	High risk	NA	Low	Medium	Medium
LMS122T	26	44	4	C1	3	1	0	150	Female	R0	0.579998189759764	3.30260970470399	Low	High	Low risk	No	Low	Medium	Low
