# Supplementary material for: Medium levels of transcription and replication related chromosomal instability are associated with poor clinical outcome
Source: Sci Rep. 2021 Dec 6;11:23429. doi: 10.1038/s41598-021-02787-x (PMC8648741; doi:10.1038/s41598-021-02787-x)
Supplement: Supplementary file 5 — Supplementary Table S4. [file 41598_2021_2787_MOESM5_ESM.xlsx]

## Sheet: list of genes used to split DNA
supplementary table 4: list of genes used to split DNA elements into in_genes and out_genes
chromosome: Reference sequence chromosome start position: Start position in chromosome end position: End position in chromosome gene name: official gene name DNA strand: + or - for DNA strand
chromosome	start position	end position	gene name	DNA strand
chr19	58346805	58353499	A1BG	-
chr19	58351969	58355183	A1BG-AS1	+
chr10	50799408	50885675	A1CF	-
chr12	9067707	9115962	A2M	-
chr12	9065176	9068055	A2M-AS1	+
chr12	8822471	8876783	A2ML1	+
chr12	9228532	9234207	A2MP1	-
chr1	33306765	33321098	A3GALT2	-
chr22	42692114	42721301	A4GALT	-
chr3	138123717	138132387	A4GNT	-
chr17	33529786	33533760	AA06	-
chr12	53307455	53321628	AAAS	-
chr12	125065366	125143333	AACS	+
chr5	178764860	178818435	AACSP1	-
chr3	151814072	151828488	AADAC	+
chr3	151733915	151757768	AADACL2	+
chr3	151751178	151928175	AADACL2-AS1	-
chr1	12716114	12728759	AADACL3	+
chr1	12644546	12667086	AADACL4	+
chr3	151770455	151784894	AADACP1	+
chr4	170060221	170090387	AADAT	-
chr9	96641250	96655317	AAED1	-
chr15	67200674	67255198	AAGAB	-
chr2	69457994	69643845	AAK1	-
chr11	77821113	77900785	AAMDC	+
chr2	218264128	218270209	AAMP	-
chr17	76453350	76470117	AANAT	+
chr20	36236416	36256941	AAR2	+
chr8	116938224	116944000	AARD	+
chr16	70252393	70289509	AARS	-
chr6	44298725	44313326	AARS2	-
chr17	42950525	42964498	AARSD1	-
chr4	56338283	56387508	AASDH	-
chr11	106077564	106098692	AASDHPPT	+
chr7	122073543	122144290	AASS	-
chr21	43805757	43812567	AATBC	-
chr17	36948874	37056871	AATF	+
chr17	81117294	81166072	AATK	-
chr17	81165506	81183164	AATK-AS1	+
chr20	31721506	31723409	ABALON	+
chr16	8674586	8784575	ABAT	+
chr9	104781001	104928246	ABCA1	-
chr17	69148006	69244815	ABCA10	-
chr4	425434	474209	ABCA11P	-
chr2	214931541	215138428	ABCA12	-
chr7	48171459	48647495	ABCA13	+
chr16	2340921	2426699	ABCA17P	+
chr9	137007233	137028922	ABCA2	-
chr16	2275877	2340746	ABCA3	-
chr1	93992836	94121149	ABCA4	-
chr17	69244434	69327182	ABCA5	-
chr17	69078705	69141874	ABCA6	-
chr19	1040102	1065572	ABCA7	+
chr17	68867286	68955392	ABCA8	-
chr17	68974631	69060995	ABCA9	-
chr17	69004713	69018323	ABCA9-AS1	+
chr7	87503862	87713323	ABCB1	-
chr1	229516581	229558695	ABCB10	-
chr2	168922938	169031323	ABCB11	-
chr7	87402044	87475703	ABCB4	-
chr7	20615621	20757014	ABCB5	+
chr2	219209765	219218990	ABCB6	-
chrX	75053171	75156340	ABCB7	-
chr7	151028421	151047782	ABCB8	+
chr12	122920950	122966509	ABCB9	-
chr16	15949576	16143074	ABCC1	+
chr6	43427553	43450425	ABCC10	+
chr16	48166910	48235177	ABCC11	-
chr16	48082972	48146770	ABCC12	-
chr21	14273798	14301386	ABCC13	+
chr10	99782597	99852192	ABCC2	+
chr17	50634856	50691702	ABCC3	+
chr13	95019828	95301446	ABCC4	-
chr3	183919933	184017960	ABCC5	-
chr3	184006337	184011419	ABCC5-AS1	+
chr16	16149564	16223471	ABCC6	-
chr16	18571247	18598289	ABCC6P1	+
chr16	14822431	14824702	ABCC6P2	-
chr11	17392884	17476845	ABCC8	-
chr12	21797388	21936694	ABCC9	-
chrX	153724867	153744762	ABCD1	+
chr12	39551219	39620041	ABCD2	-
chr1	94418376	94518663	ABCD3	+
chr14	74285276	74303064	ABCD4	-
chr4	145098003	145129524	ABCE1	+
chr6	30571392	30591532	ABCF1	+
chr7	151207836	151227374	ABCF2	-
chr3	184186074	184194007	ABCF3	+
chr21	42199688	42297244	ABCG1	+
chr4	88090263	88231322	ABCG2	-
chr11	119149039	119162666	ABCG4	+
chr2	43812471	43838819	ABCG5	-
chr2	43838963	43878466	ABCG8	+
chr2	27123788	27130812	ABHD1	+
chr3	111978875	111993368	ABHD10	+
chr7	73736093	73738867	ABHD11	-
chr7	73735068	73736000	ABHD11-AS1	+
chr20	25294742	25390982	ABHD12	-
chr14	50872159	50904970	ABHD12B	+
chr13	108218414	108230229	ABHD13	+
chr3	51975025	51981200	ABHD14A	+
chr3	51975025	51989202	ABHD14A-ACY1	+
chr3	51968509	51974630	ABHD14B	-
chr17	29560660	29567024	ABHD15	-
chr6	31686948	31703360	ABHD16A	-
chr20	63861212	63862947	ABHD16B	+
chr19	1876975	1885519	ABHD17A	-
chr9	71862451	71911245	ABHD17B	-
chr15	80695310	80755621	ABHD17C	+
chr4	127965255	128039711	ABHD18	+
chr15	89088149	89202360	ABHD2	+
chr18	21650896	21704805	ABHD3	-
chr14	22598237	22612359	ABHD4	+
chr3	43690882	43722725	ABHD5	+
chr3	58237501	58294736	ABHD6	+
chr19	17292130	17303473	ABHD8	-
chr10	26746595	26861087	ABI1	-
chr2	203328238	203432173	ABI2	+
chr17	49210226	49223225	ABI3	+
chr3	100749334	100993490	ABI3BP	-
chr9	130713880	130887675	ABL1	+
chr1	179099326	179229684	ABL2	-
chr10	114431109	114768225	ABLIM1	-
chr4	7965309	8158832	ABLIM2	-
chr5	149141482	149260439	ABLIM3	+
chr9	133255175	133275214	ABO	-
chr17	1003517	1229680	ABR	-
chr8	106759482	106770244	ABRA	-
chr6	139028681	139043302	ABRACL	+
chr6	26596942	26600050	ABT1	+
chr3	127672937	127680926	ABTB1	+
chr11	34150986	34358008	ABTB2	-
chr3	38122709	38137242	ACAA1	-
chr18	49783503	49813881	ACAA2	-
chr17	37084991	37406811	ACACA	-
chr12	109139396	109268226	ACACB	+
chr12	111686052	111757107	ACAD10	+
chr3	132558137	132660131	ACAD11	-
chr11	134253539	134265855	ACAD8	+
chr3	128879489	128913114	ACAD9	+
chr2	210187989	210225491	ACADL	-
chr1	75724346	75763679	ACADM	+
chr12	120725737	120740008	ACADS	+
chr10	123008912	123058290	ACADSB	+
chr17	7217124	7225267	ACADVL	+
chr15	88803442	88875354	ACAN	+
chr17	7336528	7351474	ACAP1	+
chr3	195274735	195443088	ACAP2	-
chr1	1292383	1307889	ACAP3	-
chr11	108121530	108148168	ACAT1	+
chr6	159761956	159779112	ACAT2	+
chr1	226144678	226186722	ACBD3	-
chr17	45132599	45144181	ACBD4	+
chr10	27195213	27242139	ACBD5	-
chr1	180288216	180502887	ACBD6	-
chr10	15075474	15088776	ACBD7	-
chr11	44066178	44084019	ACCS	+
chr11	44047980	44059977	ACCSL	+
chr16	67657511	67660815	ACD	-
chr17	63477060	63498380	ACE	+
chrX	15561032	15602069	ACE2	-
chr19	6306498	6333629	ACER1	-
chr9	19408926	19452502	ACER2	+
chr11	76860872	77026797	ACER3	+
chr7	100889993	100896133	ACHE	-
chr14	23058563	23095614	ACIN1	-
chr1	159204012	159206500	ACKR1	+
chr3	42809471	42865654	ACKR2	+
chr2	236569736	236581551	ACKR3	+
chr3	132597236	132601447	ACKR4	+
chr17	41866916	41919019	ACLY	-
chr2	134838615	134902034	ACMSD	+
chr9	32384602	32450836	ACO1	+
chr22	41469124	41528989	ACO2	+
chr13	76948558	76958642	ACOD1	+
chr14	73537223	73543794	ACOT1	+
chr1	54548133	54634744	ACOT11	+
chr5	81330127	81394169	ACOT12	-
chr6	24667034	24705069	ACOT13	+
chr14	73567619	73575658	ACOT2	+
chr14	73591705	73595766	ACOT4	+
chr14	73616843	73619888	ACOT6	+
chr1	6264271	6393766	ACOT7	-
chr20	45841720	45857409	ACOT8	-
chrX	23703659	23743290	ACOT9	-
chr17	75941506	75979434	ACOX1	-
chr3	58505135	58537202	ACOX2	-
chr4	8366281	8440725	ACOX3	-
chr2	110732572	111118222	ACOXL	+
chr2	264868	278283	ACP1	+
chr11	47239301	47248847	ACP2	-
chr19	11574659	11579008	ACP5	-
chr1	147647365	147670543	ACP6	-
chr19	39084304	39111489	ACP7	+
chr3	132317366	132368302	ACPP	+
chr19	50790414	50795224	ACPT	+
chr22	50738223	50745299	ACR	+
chr12	6638075	6647414	ACRBP	-
chrX	71578023	71613583	ACRC	+
chr11	125672333	125680898	ACRV1	-
chr15	78170844	78234707	ACSBG1	-
chr19	6135632	6193103	ACSBG2	+
chr17	50426157	50474845	ACSF2	+
chr16	89093808	89155846	ACSF3	+
chr4	184755594	184826114	ACSL1	-
chr2	222861013	222943401	ACSL3	+
chrX	109641329	109733392	ACSL4	-
chr10	112374157	112428380	ACSL5	+
chr5	131949972	132012068	ACSL6	-
chr16	20623236	20697788	ACSM1	-
chr16	20451460	20487669	ACSM2A	+
chr16	20536757	20576373	ACSM2B	-
chr16	20763989	20797157	ACSM3	+
chr12	7304331	7328373	ACSM4	+
chr16	20409533	20441333	ACSM5	+
chr10	95194199	95228929	ACSM6	+
chr20	25006229	25058182	ACSS1	-
chr20	34874962	34927966	ACSS2	+
chr12	81078029	81255803	ACSS3	+
chr1	229431244	229434096	ACTA1	-
chr10	88935073	88991397	ACTA2	-
chr10	88932683	88939974	ACTA2-AS1	+
chr7	5527147	5530601	ACTB	-
chr5	57480015	57482707	ACTBL2	-
chr15	34788095	34795726	ACTC1	-
chr17	81509970	81512866	ACTG1	-
chr15	82725879	82739780	ACTG1P17	-
chr1	27323873	27326525	ACTG1P20	+
chr1	103569403	103571391	ACTG1P4	+
chr2	73892965	73919653	ACTG2	+
chr20	33666497	33668232	ACTL10	+
chr3	179562879	179588405	ACTL6A	+
chr7	100643096	100656461	ACTL6B	-
chr9	108862227	108863627	ACTL7A	+
chr9	108854587	108855930	ACTL7B	-
chr1	17755312	17827063	ACTL8	+
chr19	8697396	8698701	ACTL9	-
chr14	68874122	68979366	ACTN1	-
chr14	68979681	68987463	ACTN1-AS1	+
chr1	236686453	236764631	ACTN2	+
chr11	66546394	66563329	ACTN3	+
chr19	38647615	38730532	ACTN4	+
chr14	58200114	58235636	ACTR10	+
chr10	102479228	102502755	ACTR1A	-
chr2	97655938	97664098	ACTR1B	-
chr2	65227694	65271253	ACTR2	+
chr2	113889933	113961554	ACTR3	+
chr7	152759748	152855379	ACTR3B	+
chr2	91941132	91942470	ACTR3BP2	+
chr10	38696595	38698241	ACTR3BP5	+
chr7	150247211	150323669	ACTR3C	-
chr20	38748453	38772446	ACTR5	+
chr12	100200086	100224424	ACTR6	+
chr3	53867065	53882202	ACTR8	-
chrX	128050961	128052206	ACTRT1	-
chr1	3021481	3022817	ACTRT2	+
chr3	169766920	169769895	ACTRT3	-
chr2	157736445	157875862	ACVR1	-
chr12	51951666	51997079	ACVR1B	+
chr2	157526766	157628887	ACVR1C	-
chr2	147844516	147930827	ACVR2A	+
chr3	38454298	38493142	ACVR2B	+
chr3	38451026	38454820	ACVR2B-AS1	-
chr12	51907417	51923361	ACVRL1	+
chr3	51983283	51989202	ACY1	+
chr11	67642554	67650659	ACY3	-
chr14	75053220	75069483	ACYP1	-
chr2	53971102	54305300	ACYP2	+
chr20	44619518	44651758	ADA	-
chr4	122378965	122429792	ADAD1	+
chr16	84191116	84197166	ADAD2	+
chr15	43330350	43354555	ADAL	+
chr15	58595203	58749978	ADAM10	-
chr17	44759178	44781846	ADAM11	+
chr10	126012384	126388558	ADAM12	-
chr1	155051271	155062776	ADAM15	+
chr2	9488485	9555820	ADAM17	-
chr8	39584567	39730064	ADAM18	+
chr5	157477303	157575823	ADAM19	-
chr12	111899062	111901902	ADAM1A	+
chr8	39743734	39838289	ADAM2	-
chr14	70522360	70535015	ADAM20	-
chr14	70468875	70483756	ADAM20P1	-
chr14	70452156	70459665	ADAM21	+
chr14	70245752	70247801	ADAM21P1	-
chr7	87934142	88202889	ADAM22	+
chr2	206443643	206621130	ADAM23	+
chr8	24294039	24359018	ADAM28	+
chr4	174918357	174977985	ADAM29	+
chr1	119893532	119896336	ADAM30	-
chr8	39107528	39284917	ADAM32	+
chr20	3667972	3682131	ADAM33	-
chr8	39451044	39522989	ADAM3A	-
chr8	39314662	39417226	ADAM5	+
chr14	105969730	105972269	ADAM6	-
chr8	24440995	24509565	ADAM7	+
chr10	133262415	133276903	ADAM8	-
chr8	38996985	39105261	ADAM9	+
chr8	24384284	24406013	ADAMDEC1	+
chr21	26836286	26845409	ADAMTS1	-
chr19	8580239	8610735	ADAMTS10	-
chr5	33527180	33892019	ADAMTS12	-
chr9	133414338	133459403	ADAMTS13	+
chr10	70672802	70762441	ADAMTS14	+
chr11	130448973	130476644	ADAMTS15	+
chr5	5140329	5320299	ADAMTS16	+
chr15	99971437	100341978	ADAMTS17	-
chr16	77282127	77435114	ADAMTS18	-
chr5	129460409	129738683	ADAMTS19	+
chr5	129459558	129460689	ADAMTS19-AS1	-
chr5	179110850	179345430	ADAMTS2	-
chr12	43354208	43551921	ADAMTS20	-
chr4	72280968	72568799	ADAMTS3	-
chr1	161189728	161199053	ADAMTS4	-
chr21	26917911	26967120	ADAMTS5	-
chr5	65148735	65481920	ADAMTS6	-
chr15	78759202	78811463	ADAMTS7	-
chr15	82293282	82334561	ADAMTS7P1	+
chr11	130404922	130428993	ADAMTS8	-
chr3	64515653	64687689	ADAMTS9	-
chr3	64561345	64590084	ADAMTS9-AS1	+
chr3	64684869	65011468	ADAMTS9-AS2	+
chr9	18474080	18910950	ADAMTSL1	+
chr9	133532163	133575519	ADAMTSL2	+
chr15	83654085	84039842	ADAMTSL3	+
chr1	150549368	150560937	ADAMTSL4	+
chr1	150560894	150574552	ADAMTSL4-AS1	-
chr19	1505017	1513189	ADAMTSL5	-
chr7	897899	955407	ADAP1	-
chr17	30921735	30959193	ADAP2	+
chr1	154582056	154627980	ADAR	-
chr21	45074577	45226563	ADARB1	+
chr10	1177312	1737476	ADARB2	-
chr10	1526629	1556984	ADARB2-AS1	+
chr16	75596878	75623323	ADAT1	-
chr6	143422831	143450704	ADAT2	-
chr19	1905371	1913148	ADAT3	+
chr14	77800082	77933954	ADCK1	+
chr7	140673152	140695108	ADCK2	+
chr1	226940236	226987545	ADCK3	+
chr19	40691528	40716885	ADCK4	-
chr8	144374014	144393242	ADCK5	+
chr7	45574139	45723116	ADCY1	+
chr1	167809387	167914226	ADCY10	-
chr6	41101033	41140835	ADCY10P1	+
chr5	7396229	7830081	ADCY2	+
chr2	24819168	24920017	ADCY3	-
chr14	24318348	24335071	ADCY4	-
chr3	123282295	123448545	ADCY5	-
chr12	48766190	48789096	ADCY6	-
chr16	50266539	50318135	ADCY7	+
chr8	130780300	131040589	ADCY8	-
chr16	3962648	4116185	ADCY9	-
chr18	904942	912172	ADCYAP1	+
chr7	31052460	31111479	ADCYAP1R1	+
chr4	2843856	2930076	ADD1	+
chr2	70662083	70768243	ADD2	-
chr10	109996349	110135565	ADD3	+
chr10	109945558	110008381	ADD3-AS1	-
chr6	146598999	146815462	ADGB	+
chr10	133088003	133131675	ADGRA1	+
chr10	133085243	133086697	ADGRA1-AS1	-
chr8	37796882	37843986	ADGRA2	+
chr4	22387373	22516054	ADGRA3	-
chr8	142464015	142545007	ADGRB1	+
chr1	31727104	31764063	ADGRB2	-
chr6	68635739	69389511	ADGRB3	+
chr12	130953906	131141465	ADGRD1	+
chr19	6887548	6940453	ADGRE1	+
chr19	14732696	14778541	ADGRE2	-
chr19	14619116	14674918	ADGRE3	-
chr19	6952499	6990846	ADGRE4P	-
chr19	14381143	14408725	ADGRE5	+
chr6	46997702	47042363	ADGRF1	-
chr6	47656589	47697797	ADGRF2	+
chr2	26308172	26346817	ADGRF3	-
chr6	47698552	47722021	ADGRF4	+
chr6	46852504	46954938	ADGRF5	-
chr16	57619692	57665039	ADGRG1	+
chrX	18989306	19122637	ADGRG2	-
chr16	57668244	57689378	ADGRG3	+
chrX	136300962	136416888	ADGRG4	+
chr16	57542636	57577189	ADGRG5	+
chr6	142301918	142446266	ADGRG6	+
chr3	100609588	100695479	ADGRG7	+
chr19	14147736	14206185	ADGRL1	-
chr1	81699769	81992738	ADGRL2	+
chr4	61201255	62078335	ADGRL3	+
chr4	62071754	62161765	ADGRL3-AS1	-
chr1	78889763	79006810	ADGRL4	-
chr5	90558799	91164216	ADGRV1	+
chr4	99276365	99291028	ADH1A	-
chr4	99306386	99321442	ADH1B	-
chr4	99336491	99353045	ADH1C	-
chr4	99123656	99144298	ADH4	-
chr4	99070977	99088788	ADH5	-
chr4	99202637	99219246	ADH6	-
chr4	99412260	99435510	ADH7	-
chr8	66432482	66468809	ADHFE1	+
chr2	3497918	3519579	ADI1	-
chr20	38581194	38588463	ADIG	+
chr3	186842673	186858463	ADIPOQ	+
chr3	186851885	186856123	ADIPOQ-AS1	-
chr1	202940824	202958572	ADIPOR1	-
chr12	1691080	1788679	ADIPOR2	+
chr10	86968430	86970909	ADIRF	+
chr10	74151184	74709303	ADK	+
chr11	10304979	10307402	ADM	+
chr22	50481723	50486437	ADM2	+
chr19	49688684	49690990	ADM5	+
chr20	50888917	50930990	ADNP	-
chr20	50930983	50945134	ADNP-AS1	+
chr18	80109030	80140346	ADNP2	+
chr10	62804755	62805869	ADO	+
chr1	203127707	203167405	ADORA1	+
chr22	24423596	24442360	ADORA2A	+
chr22	24429205	24495074	ADORA2A-AS1	-
chr17	15944916	15975896	ADORA2B	+
chr1	111499428	111504121	ADORA3	-
chr15	72751366	72783785	ADPGK	-
chr15	72782834	72798199	ADPGK-AS1	+
chr3	119579432	119589945	ADPRH	+
chr13	113421939	113453524	ADPRHL1	-
chr1	36088851	36093932	ADPRHL2	+
chr17	10697609	10711558	ADPRM	+
chr8	26748149	26867243	ADRA1A	-
chr5	159916732	159973010	ADRA1B	+
chr20	4220630	4249012	ADRA1D	-
chr10	111077031	111079391	ADRA2A	+
chr2	96112874	96116149	ADRA2B	-
chr4	3766568	3767992	ADRA2C	+
chr10	114044046	114045563	ADRB1	+
chr5	148826592	148828070	ADRB2	+
chr8	37962994	37966666	ADRB3	-
chr20	62302895	62308862	ADRM1	+
chr22	40346499	40366748	ADSL	+
chr1	244408491	244452134	ADSS	-
chr14	104724196	104747325	ADSSL1	+
chr6	11713654	11779047	ADTRP	-
chr7	44104360	44114565	AEBP1	+
chr12	19439673	19522239	AEBP2	+
chr15	88621295	88632281	AEN	+
chr19	3052909	3062966	AES	-
chr4	7758712	7939926	AFAP1	-
chr4	7754089	7778928	AFAP1-AS1	+
chr5	149271837	149343637	AFAP1L1	+
chr10	114294823	114404778	AFAP1L2	-
chr4	86935001	87141054	AFF1	+
chrX	148500618	149000663	AFF2	+
chr2	99547252	100142575	AFF3	-
chr5	132875378	132963662	AFF4	-
chr16	89972579	90000787	AFG3L1P	+
chr18	12328943	12377276	AFG3L2	-
chr4	73481744	73504001	AFM	+
chr17	78187316	78207701	AFMID	+
chr4	73436218	73455785	AFP	+
chr2	64524304	64593005	AFTPH	+
chr4	177430773	177442503	AGA	-
chr2	235494088	236131800	AGAP1	+
chr2	235505750	235507566	AGAP1-IT1	+
chr10	86970740	87010203	AGAP11	+
chr10	48010131	48031640	AGAP12P	-
chr12	57724292	57742161	AGAP2	-
chr12	57726239	57728356	AGAP2-AS1	+
chr7	151085830	151144436	AGAP3	+
chr10	45825591	45853877	AGAP4	-
chr10	73674274	73697796	AGAP5	-
chr10	49988317	50010499	AGAP6	+
chr10	46109494	46131678	AGAP7P	+
chr10	47501853	47523638	AGAP9	-
chr15	86142010	87029052	AGBL1	+
chr15	86296832	86316968	AGBL1-AS1	-
chr11	47659590	47715376	AGBL2	-
chr7	134986507	135135778	AGBL3	+
chr1	48532854	50023954	AGBL4	-
chr1	49374200	49472085	AGBL4-IT1	-
chr2	27051622	27070622	AGBL5	+
chr2	27049682	27050264	AGBL5-AS1	-
chr6	32180967	32184322	AGER	-
chr2	227472171	227561222	AGFG1	+
chr7	100539210	100568220	AGFG2	+
chr5	77030384	77065234	AGGF1	+
chr7	141551277	141654409	AGK	+
chr1	99850083	99924023	AGL	+
chr1	15571698	15585110	AGMAT	-
chr7	15200317	15562015	AGMO	-
chr1	35869807	35924299	AGO1	+
chr8	140531164	140635547	AGO2	-
chr1	35931081	36056462	AGO3	+
chr1	35808226	35857890	AGO4	+
chr6	32168205	32178111	AGPAT1	-
chr9	136673142	136687459	AGPAT2	-
chr21	43865234	43987594	AGPAT3	+
chr6	161130024	161274075	AGPAT4	-
chr6	161160113	161161982	AGPAT4-IT1	-
chr8	6708356	6761503	AGPAT5	+
chr2	177392742	177543836	AGPS	+
chr7	16792639	16805114	AGR2	-
chr7	16859405	16881989	AGR3	-
chr1	1020122	1056119	AGRN	+
chr16	67482570	67483813	AGRP	-
chr1	230702522	230714590	AGT	-
chr9	85546538	85742029	AGTPBP1	-
chr3	148697870	148742112	AGTR1	+
chrX	116170704	116173369	AGTR2	+
chr1	11736084	11750771	AGTRAP	+
chr2	240868744	240879119	AGXT	+
chr5	34998100	35048135	AGXT2	-
chr1	246839097	246931978	AHCTF1	-
chr2	161499066	161507902	AHCTF1P1	-
chr20	34280264	34311802	AHCY	-
chr1	109984764	110023742	AHCYL1	+
chr7	129225013	129430211	AHCYL2	+
chr1	27534244	27603494	AHDC1	-
chr6	135283971	135497765	AHI1	-
chr11	62433541	62546860	AHNAK	-
chr14	104937253	104978357	AHNAK2	-
chr7	17298651	17346151	AHR	+
chr5	304175	438291	AHRR	+
chr14	77457876	77469472	AHSA1	+
chr2	61177417	61188925	AHSA2	+
chr3	186613060	186621318	AHSG	+
chr16	31527851	31528804	AHSP	+
chr12	8602165	8612846	AICDA	-
chr1	222668012	222712522	AIDA	-
chr6	31615208	31617025	AIF1	+
chr9	131096475	131123152	AIF1L	+
chrX	130129361	130165887	AIFM1	-
chr10	70112266	70132934	AIFM2	-
chr22	20965129	20981360	AIFM3	+
chr6	143059362	143340343	AIG1	+
chr6	106511854	106570449	AIM1	+
chr1	26321858	26354130	AIM1L	-
chr1	159062484	159076857	AIM2	-
chr4	106315609	106349225	AIMP1	+
chr7	6009250	6023834	AIMP2	+
chr11	67483028	67491108	AIP	+
chr17	6423736	6435199	AIPL1	-
chr21	44285837	44298219	AIRE	+
chr6	160003290	160007664	AIRN	-
chr1	4655044	4783791	AJAP1	+
chr14	22971173	22982642	AJUBA	-
chr9	127866479	127879621	AK1	-
chr1	33007939	33036911	AK2	-
chr9	4709555	4742043	AK3	-
chr1	65147548	65232145	AK4	+
chr1	77281976	77559969	AK5	+
chr5	69351725	69370013	AK6	-
chr14	96392110	96489427	AK7	+
chr9	132725577	132878811	AK8	-
chr6	109492855	109691212	AK9	-
chr18	5143672	5197256	AKAIN1	-
chr17	57085191	57121344	AKAP1	+
chr17	19904451	19977856	AKAP10	-
chr13	42272152	42323267	AKAP11	+
chr6	151239998	151358559	AKAP12	+
chr15	85380615	85749358	AKAP13	+
chrX	119895972	119920716	AKAP14	+
chrX	1591592	1602520	AKAP17A	+
chr9	110048597	110172512	AKAP2	+
chr12	4615507	4649047	AKAP3	-
chrX	50190767	50201013	AKAP4	-
chr14	64465498	64469675	AKAP5	+
chr14	32329272	32833062	AKAP6	+
chr6	131135685	131283535	AKAP7	+
chr19	15353520	15379801	AKAP8	-
chr19	15380047	15419121	AKAP8L	-
chr7	91940874	92110673	AKAP9	+
chr11	8911153	8920079	AKIP1	+
chr1	38991243	39006065	AKIRIN1	+
chr6	87674859	87702267	AKIRIN2	-
chr9	114336126	114394405	AKNA	-
chr1	108815897	108858242	AKNAD1	-
chr1	45550782	45570051	AKR1A1	+
chr7	134442354	134459136	AKR1B1	-
chr7	134527591	134541414	AKR1B10	+
chr7	134549096	134579840	AKR1B15	+
chr10	4963261	4977966	AKR1C1	+
chr10	4987774	5018033	AKR1C2	-
chr10	5048765	5107686	AKR1C3	+
chr10	5196834	5218947	AKR1C4	+
chr10	4871666	4916273	AKR1C6P	-
chr10	5154459	5185187	AKR1C8P	-
chr7	138076431	138118304	AKR1D1	+
chr10	4826176	4848062	AKR1E2	+
chr1	19302707	19312146	AKR7A2	-
chr1	112923349	112924673	AKR7A2P1	+
chr1	19282562	19288786	AKR7A3	-
chr1	19265981	19274074	AKR7L	-
chr14	104769348	104795743	AKT1	-
chr19	49869032	49878356	AKT1S1	-
chr19	40230316	40285395	AKT2	-
chr1	243488232	243843584	AKT3	-
chr16	53491039	53503304	AKTIP	-
chr9	113386311	113401338	ALAD	-
chr3	52198082	52214327	ALAS1	+
chrX	55009054	55031064	ALAS2	-
chr4	73404254	73421412	ALB	+
chr3	105366712	105576913	ALCAM	+
chr19	49453215	49471048	ALDH16A1	+
chr10	95605928	95656810	ALDH18A1	-
chr9	72900661	72953317	ALDH1A1	-
chr15	57953423	58065923	ALDH1A2	-
chr15	100879691	100916626	ALDH1A3	+
chr9	38392663	38397299	ALDH1B1	+
chr3	126103560	126181186	ALDH1L1	-
chr3	126103639	126108069	ALDH1L1-AS1	+
chr3	126180064	126210169	ALDH1L1-AS2	+
chr12	105019783	105084563	ALDH1L2	-
chr12	111766886	111809985	ALDH2	+
chr17	19737983	19748433	ALDH3A1	-
chr17	19648750	19677595	ALDH3A2	+
chr11	68008546	68029282	ALDH3B1	+
chr11	67662161	67681214	ALDH3B2	-
chr1	18871429	18902799	ALDH4A1	-
chr6	24494968	24537207	ALDH5A1	+
chr14	74057661	74084493	ALDH6A1	-
chr5	126541840	126595390	ALDH7A1	-
chr6	134917389	134950122	ALDH8A1	-
chr1	165662211	165698663	ALDH9A1	-
chr16	30053089	30070420	ALDOA	+
chr9	101420559	101435780	ALDOB	-
chr17	28573114	28576933	ALDOC	-
chr16	5071808	5087379	ALG1	+
chr12	34022280	34028302	ALG10	+
chr12	38316754	38329726	ALG10B	+
chr13	52012386	52029648	ALG11	+
chr22	49903203	49918458	ALG12	-
chr1	94982722	95072951	ALG14	-
chr3	125929274	125937044	ALG1L	-
chr3	130081830	130098390	ALG1L2	+
chr11	71794362	71813859	ALG1L9P	-
chr9	99216424	99221964	ALG2	-
chr3	184242328	184249525	ALG3	-
chr13	36949769	36999367	ALG5	-
chr1	63367589	63438562	ALG6	+
chr11	78100941	78139653	ALG8	-
chr11	111782194	111871581	ALG9	-
chr2	29192773	29921611	ALK	-
chr14	77672405	77708013	ALKBH1	-
chr12	109088187	109093488	ALKBH2	-
chr11	43880806	43920275	ALKBH3	+
chr11	43909288	43920944	ALKBH3-AS1	-
chr7	102456219	102464874	ALKBH4	-
chr17	18183552	18209954	ALKBH5	+
chr19	36009115	36014239	ALKBH6	-
chr19	6372432	6375250	ALKBH7	+
chr11	107502726	107565735	ALKBH8	-
chr2	3658195	3702671	ALLC	+
chr2	73385757	73609919	ALMS1	+
chr2	73457102	73459482	ALMS1-IT1	+
chr2	73644918	73685572	ALMS1P1	+
chr17	6996064	7010736	ALOX12	+
chr17	6985122	7012334	ALOX12-AS1	-
chr17	8072635	8087703	ALOX12B	-
chr17	6853575	6900349	ALOX12P2	+
chr17	4630918	4641665	ALOX15	-
chr17	8039039	8049134	ALOX15B	+
chr17	6657718	6661382	ALOX15P1	+
chr10	45374165	45446119	ALOX5	+
chr13	30713477	30764428	ALOX5AP	+
chr17	8095899	8118916	ALOXE3	-
chr2	232456111	232460745	ALPI	+
chr4	112297342	112442618	ALPK1	+
chr18	58481246	58628957	ALPK2	-
chr15	84816679	84873482	ALPK3	+
chr1	21509357	21578412	ALPL	+
chr2	232378533	232382889	ALPP	+
chr2	232406841	232410714	ALPPL2	+
chr2	201700262	201781172	ALS2	-
chr3	46668994	46693713	ALS2CL	-
chr2	201487420	201619182	ALS2CR11	-
chr2	201288270	201357398	ALS2CR12	-
chr12	85280257	85301784	ALX1	+
chr1	110060374	110070700	ALX3	-
chr11	44260727	44310166	ALX4	-
chr17	81887834	81891586	ALYREF	-
chr5	33986985	34008115	AMACR	-
chr4	70592257	70607288	AMBN	+
chr9	114060126	114078472	AMBP	-
chr11	46396411	46594069	AMBRA1	-
chr6	110814620	110895713	AMD1	+
chr12	95943292	95968592	AMDHD1	+
chr16	2520361	2530954	AMDHD2	+
chrX	11293412	11300761	AMELX	+
chrY	6865917	6874027	AMELY	-
chrX	64185116	64205744	AMER1	-
chr13	25161678	25172167	AMER2	-
chr2	130755503	130764655	AMER3	+
chr16	56361451	56425538	AMFR	-
chr19	2249113	2252073	AMH	+
chr12	53423854	53431534	AMHR2	+
chr1	109506823	109509714	AMIGO1	-
chr12	47075706	47079951	AMIGO2	-
chr3	49716833	49719465	AMIGO3	-
chrX	110194185	110440233	AMMECR1	-
chr2	127861629	127885940	AMMECR1L	-
chr14	102922655	102930842	AMN	+
chr12	31671136	31729174	AMN1	-
chrX	112774876	112840815	AMOT	-
chr11	94768341	94876753	AMOTL1	+
chr3	134355344	134375417	AMOTL2	-
chr1	114673097	114695618	AMPD1	-
chr1	109619812	109632055	AMPD2	+
chr11	10450320	10507579	AMPD3	+
chr7	38383695	38631567	AMPH	-
chr3	49416777	49422678	AMT	-
chr4	70518571	70532743	AMTN	+
chr1	103655518	103664551	AMY1A	+
chr1	103687418	103696267	AMY1B	-
chr1	103749818	103758688	AMY1C	+
chr1	103617331	103625780	AMY2A	+
chr1	103554643	103579534	AMY2B	+
chr7	2679521	2765125	AMZ1	+
chr17	68248003	68257164	AMZ2	+
chr17	64966549	64975585	AMZ2P1	-
chr2	111767636	111884164	ANAPC1	-
chr4	144994574	145098541	ANAPC10	-
chr17	81890789	81900533	ANAPC11	+
chr3	134477703	134486021	ANAPC13	-
chr11	72109586	72112776	ANAPC15	-
chr10	72215999	72235860	ANAPC16	+
chr2	86861824	86895042	ANAPC1P1	+
chr9	137174783	137188605	ANAPC2	-
chr4	25377225	25418498	ANAPC4	+
chr12	121308244	121354209	ANAPC5	-
chr12	110372899	110403730	ANAPC7	-
chr14	20684176	20694005	ANG	+
chr14	76787242	76812940	ANGEL1	-
chr1	212992181	213015875	ANGEL2	-
chr8	107249481	107498055	ANGPT1	-
chr8	6499650	6563263	ANGPT2	-
chr20	869898	916334	ANGPT4	-
chr1	178849534	178871080	ANGPTL1	-
chr9	127087348	127122765	ANGPTL2	-
chr1	62597486	62606305	ANGPTL3	+
chr19	8364126	8374375	ANGPTL4	+
chr11	101890673	101916522	ANGPTL5	-
chr19	10092336	10102749	ANGPTL6	-
chr1	11189288	11195981	ANGPTL7	+
chr19	11239618	11241943	ANGPTL8	+
chr12	133218311	133235836	ANHX	-
chr8	41653224	41896762	ANK1	-
chr4	112818082	113383740	ANK2	+
chr10	60026297	60733526	ANK3	-
chr2	189675984	189746650	ANKAR	+
chr15	64911901	64958700	ANKDD1A	+
chr5	75611475	75671846	ANKDD1B	+
chr20	10034998	10056762	ANKEF1	+
chr17	56153474	56482646	ANKFN1	+
chr17	4163370	4263979	ANKFY1	-
chr5	14704799	14871778	ANKH	-
chr5	140401813	140539856	ANKHD1	+
chr5	140401813	140549578	ANKHD1-EIF4EBP3	+
chr7	92246233	92401384	ANKIB1	+
chr11	113387790	113400418	ANKK1	+
chr19	17281644	17287646	ANKLE1	+
chr12	132725666	132761888	ANKLE2	-
chr2	240479421	240561110	ANKMY1	-
chr7	16599775	16645817	ANKMY2	-
chr5	73552199	73565686	ANKRA2	-
chr10	90912099	90921275	ANKRD1	-
chr13	110878539	110915107	ANKRD10	-
chr16	89267620	89490561	ANKRD11	-
chr18	9136752	9285985	ANKRD12	+
chr12	109999429	110039432	ANKRD13A	+
chr17	29593508	29614761	ANKRD13B	+
chr1	70259001	70354734	ANKRD13C	-
chr11	67289290	67302484	ANKRD13D	+
chr10	5861725	5889897	ANKRD16	-
chr4	73073965	73258798	ANKRD17	-
chr9	38571363	38620363	ANKRD18A	-
chr9	33524412	33573003	ANKRD18B	+
chr9	97155892	97238742	ANKRD18CP	-
chr3	198057530	198080671	ANKRD18DP	-
chr9	92809610	92838457	ANKRD19P	+
chr10	97572440	97583884	ANKRD2	+
chr9	67859314	67902394	ANKRD20A1	+
chr21	13943768	13980444	ANKRD20A11P	-
chr13	23907283	23949315	ANKRD20A19P	-
chr9	40223284	40266392	ANKRD20A2	+
chr9	66109393	66152932	ANKRD20A3	-
chr9	64369562	64412691	ANKRD20A4	+
chr18	14179096	14227050	ANKRD20A5P	+
chr2	94760927	94857075	ANKRD20A8P	-
chr13	18834402	18871969	ANKRD20A9P	-
chr10	88819898	88851975	ANKRD22	-
chr2	96837913	96844021	ANKRD23	-
chr19	4183353	4224814	ANKRD24	+
chr10	27004115	27100498	ANKRD26	-
chr16	46469336	46569097	ANKRD26P1	-
chr13	19262799	19344973	ANKRD26P3	-
chr19	32597000	32675196	ANKRD27	-
chr3	15667235	15859546	ANKRD28	-
chr18	23598925	23662885	ANKRD29	-
chr10	37125856	37232567	ANKRD30A	+
chr18	14748239	14852738	ANKRD30B	+
chr2	132147590	132257969	ANKRD30BL	-
chr21	13038165	13118251	ANKRD30BP2	+
chr10	45154661	45186041	ANKRD30BP3	+
chr5	75068296	75236878	ANKRD31	-
chr12	51888008	51891721	ANKRD33	+
chr5	10564322	10657816	ANKRD33B	+
chr1	145959440	145964582	ANKRD34A	-
chr5	80556754	80570485	ANKRD34B	-
chr15	79282803	79294889	ANKRD34C	+
chr15	79191706	79283945	ANKRD34C-AS1	-
chr1	145866559	145885866	ANKRD35	-
chr2	97113495	97264521	ANKRD36	+
chr2	97504797	97589965	ANKRD36B	-
chr1	168245564	168247430	ANKRD36BP1	-
chr2	88765901	88806596	ANKRD36BP2	+
chr2	95849547	95992320	ANKRD36C	-
chr4	185396685	185400245	ANKRD37	+
chr2	96847984	96858019	ANKRD39	-
chr17	50693189	50707909	ANKRD40	-
chr11	83193738	83256099	ANKRD42	+
chr2	196986661	197310797	ANKRD44	-
chr2	197250857	197302519	ANKRD44-IT1	-
chr1	173608335	173669862	ANKRD45	-
chr8	100509751	100559786	ANKRD46	-
chr11	94493986	94499578	ANKRD49	+
chr4	124664047	124712732	ANKRD50	-
chr12	56237806	56258359	ANKRD52	-
chr2	70978444	70985499	ANKRD53	+
chr22	37830854	37844346	ANKRD54	-
chr5	56099679	56233359	ANKRD55	-
chr6	89433177	89633834	ANKRD6	+
chr20	58216125	58228653	ANKRD60	-
chr7	6031375	6036552	ANKRD61	+
chr18	12093848	12129764	ANKRD62	+
chr22	16653707	16675540	ANKRD62P1-PARP4P3	-
chr15	40278371	40282586	ANKRD63	-
chr1	1418419	1421444	ANKRD65	-
chr6	46746916	46759218	ANKRD66	+
chr7	118224657	118242731	ANKRD7	+
chr14	102506860	102509791	ANKRD9	-
chr6	34889260	35091413	ANKS1A	+
chr12	98734790	99984654	ANKS1B	-
chr16	4696509	4734377	ANKS3	-
chr16	21233694	21252429	ANKS4B	+
chr9	98732008	98796542	ANKS6	-
chr3	149761438	149792823	ANKUB1	-
chr2	219229756	219236669	ANKZF1	+
chr7	36389802	36453791	ANLN	+
chr11	70078301	70189545	ANO1	+
chr11	70072433	70075348	ANO1-AS2	-
chr3	43366325	43622068	ANO10	-
chr12	5562650	5946232	ANO2	-
chr11	26189122	26663289	ANO3	+
chr12	100794595	101128641	ANO4	+
chr11	22193175	22283367	ANO5	+
chr12	45215986	45440404	ANO6	+
chr2	241188508	241225376	ANO7	+
chr19	17323222	17334829	ANO8	-
chr11	417929	442011	ANO9	-
chrX	8528873	8732187	ANOS1	-
chr15	68778534	68820922	ANP32A	-
chr15	68803820	68807101	ANP32A-IT1	-
chr15	35237325	35238063	ANP32AP1	+
chr9	97983206	98015943	ANP32B	+
chr4	164197006	164197711	ANP32C	-
chr12	48472664	48473060	ANP32D	+
chr1	150218416	150236156	ANP32E	-
chr15	89784894	89814840	ANPEP	-
chr2	69013143	69249327	ANTXR1	+
chr4	79901616	80073472	ANTXR2	-
chr10	46286996	46330207	ANTXRL	+
chr10	46219024	46269608	ANTXRLP1	-
chr9	73151730	73170393	ANXA1	+
chr4	168092536	168187742	ANXA10	+
chr10	80155123	80205677	ANXA11	-
chr8	123680793	123737426	ANXA13	-
chr15	60347150	60397986	ANXA2	-
chr4	153307468	153308811	ANXA2P1	-
chr9	33624224	33625534	ANXA2P2	+
chr10	64825527	64826877	ANXA2P3	+
chr5	43039079	43040046	ANXA2R	-
chr4	78551587	78610451	ANXA3	+
chr2	69643804	69826477	ANXA4	+
chr4	121667996	121696992	ANXA5	-
chr5	151100705	151157882	ANXA6	-
chr10	73375100	73414085	ANXA7	-
chr10	47467992	47484158	ANXA8	-
chr10	46375589	46391784	ANXA8L1	+
chr1	150982022	150995638	ANXA9	+
chr7	36512940	36724549	AOAH	-
chr7	36597833	36600120	AOAH-IT1	-
chr7	150852476	150861291	AOC1	+
chr17	42844591	42850707	AOC2	+
chr17	42851183	42858130	AOC3	+
chr17	42867144	42869217	AOC4P	+
chr2	200586007	200671495	AOX1	+
chr2	200695722	200794915	AOX3P-AOX2P	+
chr4	112231738	112273110	AP1AR	+
chr22	29327679	29388583	AP1B1	-
chr22	32121976	32133469	AP1B1P1	+
chr16	71728999	71809073	AP1G1	-
chr14	23559562	23567836	AP1G2	-
chr19	16197853	16235345	AP1M1	+
chr19	10572670	10587315	AP1M2	-
chr7	101154404	101161276	AP1S1	+
chrX	15825805	15855014	AP1S2	-
chr2	223755329	223837602	AP1S3	-
chr19	49766922	49807112	AP2A1	+
chr11	925808	1012245	AP2A2	+
chr17	35587262	35726417	AP2B1	+
chr3	184174845	184184091	AP2M1	+
chr19	46838157	46850995	AP2S1	-
chr5	78002325	78294755	AP3B1	-
chr15	82659280	82709908	AP3B2	-
chr19	2100987	2151557	AP3D1	-
chr10	74120256	74151085	AP3M1	-
chr8	42152945	42171183	AP3M2	+
chr5	115841605	115914081	AP3S1	+
chr15	89830598	89894385	AP3S2	-
chr1	113894193	113905124	AP4B1	-
chr1	113812611	113901237	AP4B1-AS1	+
chr15	50908671	51005900	AP4E1	+
chr7	100101506	100107180	AP4M1	+
chr14	31025105	31096450	AP4S1	+
chr11	65773897	65780591	AP5B1	-
chr14	57268887	57290079	AP5M1	+
chr20	3820523	3825307	AP5S1	+
chr7	4775630	4794395	AP5Z1	+
chr12	98645299	98735433	APAF1	+
chr9	69427532	69672359	APBA1	-
chr15	28921636	29118315	APBA2	+
chr19	3750772	3761675	APBA3	-
chr11	6395123	6419472	APBB1	-
chr10	26438336	26567803	APBB1IP	+
chr4	40810026	41214618	APBB2	-
chr5	140558267	140564604	APBB3	-
chr5	112707504	112846239	APC	+
chr19	1450148	1473244	APC2	+
chr18	10454627	10488701	APCDD1	+
chr20	58459100	58514938	APCDD1L	-
chr20	58515378	58619892	APCDD1L-AS1	+
chr1	159587825	159588871	APCS	+
chr3	49674001	49683501	APEH	+
chr4	164876987	164897527	APELA	+
chr14	20455130	20457772	APEX1	+
chrX	55000322	55007873	APEX2	+
chr1	150265398	150269209	APH1A	-
chr15	63277549	63309126	APH1B	+
chr11	43311954	43344530	API5	+
chr11	34882294	34916411	APIP	-
chr1	10430101	10442815	APITD1	+
chr1	10430101	10452003	APITD1-CORT	+
chr2	68467558	68580162	APLF	+
chrX	129645258	129654956	APLN	-
chr11	57233576	57237004	APLNR	-
chr19	35868444	35879797	APLP1	+
chr11	130069820	130144811	APLP2	+
chr20	24962943	24992789	APMAP	-
chr11	116835750	116837950	APOA1	-
chr11	116836116	116855729	APOA1-AS	+
chr1	161222292	161223628	APOA2	-
chr11	116820701	116823295	APOA4	-
chr11	116789369	116792420	APOA5	-
chr2	21001428	21044073	APOB	-
chr12	7649399	7670599	APOBEC1	-
chr6	41053200	41064891	APOBEC2	+
chr22	38957521	38963183	APOBEC3A	+
chr22	38982398	38992779	APOBEC3B	+
chr22	38991558	38998220	APOBEC3B-AS1	-
chr22	39014259	39018838	APOBEC3C	+
chr22	39021112	39033251	APOBEC3D	+
chr22	39040667	39055972	APOBEC3F	+
chr22	39077004	39087743	APOBEC3G	+
chr22	39097223	39104067	APOBEC3H	+
chr1	183646274	183653313	APOBEC4	-
chr16	28494648	28498970	APOBR	+
chr19	44914246	44919349	APOC1	+
chr19	44926802	44931386	APOC1P1	+
chr19	44945981	44949565	APOC2	+
chr11	116829907	116833071	APOC3	+
chr19	44942237	44945496	APOC4	+
chr19	44942237	44949565	APOC4-APOC2	+
chr3	195568701	195584205	APOD	-
chr19	44905748	44909395	APOE	+
chr12	56360570	56362799	APOF	-
chr17	66212028	66229438	APOH	-
chr22	36253070	36267531	APOL1	+
chr22	36226208	36239954	APOL2	-
chr22	36140322	36166177	APOL3	-
chr22	36189127	36204833	APOL4	-
chr22	35717871	35729483	APOL5	+
chr22	35648376	35668409	APOL6	+
chr12	12725916	12791466	APOLD1	+
chr6	31652409	31658210	APOM	+
chrX	23833347	23907940	APOO	-
chrX	85003891	85093317	APOOL	+
chr16	59754131	59755191	APOOP5	-
chr14	103562956	103590899	APOPT1	+
chr21	25880549	26171128	APP	-
chr17	60443148	60526240	APPBP2	-
chr3	57227736	57273471	APPL1	+
chr12	105173296	105236230	APPL2	-
chr16	88809468	88811934	APRT	-
chr7	77657659	77696265	APTR	-
chr9	32972605	33001641	APTX	-
chr7	30911799	30925516	AQP1	+
chr1	154321115	154325325	AQP10	+
chr11	77589634	77610356	AQP11	+
chr2	240691844	240698483	AQP12A	+
chr2	240676417	240682900	AQP12B	-
chr12	49950740	49958881	AQP2	+
chr9	33441153	33447633	AQP3	-
chr18	26852037	26865844	AQP4	-
chr18	26865307	26935946	AQP4-AS1	+
chr12	49961495	49965682	AQP5	+
chr12	49972836	49977139	AQP6	+
chr9	33384949	33402682	AQP7	-
chr9	63315242	63334520	AQP7P1	-
chr9	65877573	65912560	AQP7P3	+
chr16	25216963	25228932	AQP8	+
chr15	58138168	58185911	AQP9	+
chr15	34856350	34969794	AQR	-
chrX	67544031	67730619	AR	+
chrX	47561099	47571921	ARAF	+
chr11	72685068	72752389	ARAP1	-
chr4	36065997	36244357	ARAP2	-
chr5	141653400	141682233	ARAP3	-
chr8	142611043	142614271	ARC	-
chr11	118572386	118603033	ARCN1	+
chr4	74445097	74455009	AREG	+
chr14	74661251	74713104	AREL1	-
chr1	228082659	228099212	ARF1	+
chr12	48936208	48957469	ARF3	-
chr3	57571362	57597488	ARF4	-
chr3	57597788	57600916	ARF4-AS1	+
chr7	127588351	127591705	ARF5	+
chr14	49893017	49894261	ARF6	+
chr20	63272784	63289793	ARFGAP1	+
chr11	47164297	47177125	ARFGAP2	-
chr22	42796525	42857402	ARFGAP3	-
chr8	67197648	67343677	ARFGEF1	-
chr20	48921737	49036693	ARFGEF2	+
chr6	138161915	138344663	ARFGEF3	+
chr4	152779936	152911912	ARFIP1	+
chr11	6474682	6481479	ARFIP2	-
chr20	63698641	63708013	ARFRP1	-
chr6	131573203	131584332	ARG1	+
chr14	67619861	67651720	ARG2	+
chr3	121567930	121590622	ARGFX	+
chr17	32150356	32151571	ARGFXP2	-
chr13	106543313	106568166	ARGLU1	-
chr11	46677074	46700665	ARHGAP1	-
chr4	147732301	148072776	ARHGAP10	+
chr15	32615143	32639949	ARHGAP11A	+
chr15	30626675	30638810	ARHGAP11B	+
chr2	143129329	143768352	ARHGAP15	+
chr16	24919383	25015378	ARHGAP17	-
chr6	129577094	129710225	ARHGAP18	-
chr10	97222172	97292673	ARHGAP19	-
chr10	97153041	97292673	ARHGAP19-SLIT1	-
chr11	110577034	110713189	ARHGAP20	-
chr10	24583608	24723668	ARHGAP21	-
chr10	48446024	48656265	ARHGAP22	-
chr17	38428475	38512392	ARHGAP23	+
chr4	85475130	86002670	ARHGAP24	+
chr2	68734780	68826833	ARHGAP25	+
chr5	142770726	143229007	ARHGAP26	+
chr5	142859603	142868910	ARHGAP26-AS1	-
chr5	143192499	143194166	ARHGAP26-IT1	+
chr17	45393901	45432916	ARHGAP27	-
chr18	6834432	6915716	ARHGAP28	+
chr1	94168906	94237751	ARHGAP29	-
chr1	161046941	161069970	ARHGAP30	-
chr3	119294372	119419476	ARHGAP31	+
chr3	119314292	119322760	ARHGAP31-AS1	-
chr11	128965059	129192198	ARHGAP32	-
chr19	35775514	35788822	ARHGAP33	+
chr19	46918675	47005077	ARHGAP35	+
chrX	131058241	131089885	ARHGAP36	+
chr8	144529178	144685812	ARHGAP39	-
chrX	153907375	153926260	ARHGAP4	-
chr20	38601933	38650652	ARHGAP40	+
chr11	100687675	100990925	ARHGAP42	+
chr17	12789511	12991644	ARHGAP44	+
chr14	32077288	32159728	ARHGAP5	+
chr14	32075418	32076699	ARHGAP5-AS1	-
chrX	11137542	11665701	ARHGAP6	-
chr22	44752557	44862784	ARHGAP8	+
chr12	57472254	57488814	ARHGAP9	-
chr17	81867718	81871406	ARHGDIA	-
chr12	14942014	14961770	ARHGDIB	-
chr16	280605	283003	ARHGDIG	+
chr19	41883199	41907452	ARHGEF1	+
chr8	1823975	1958641	ARHGEF10	+
chr1	17539834	17697875	ARHGEF10L	+
chr1	156934839	157045370	ARHGEF11	-
chr11	120336908	120489936	ARHGEF12	+
chr17	8310237	8322516	ARHGEF15	+
chr1	3454582	3481113	ARHGEF16	+
chr11	73308617	73369380	ARHGEF17	+
chr19	7395112	7472485	ARHGEF18	+
chr1	16198103	16212609	ARHGEF19	-
chr1	155946838	155978545	ARHGEF2	-
chr12	57610179	57617245	ARHGEF25	+
chr3	154121002	154257827	ARHGEF26	+
chr3	154024400	154121210	ARHGEF26-AS1	-
chr5	73626157	73941993	ARHGEF28	+
chr3	56727417	57079308	ARHGEF3	-
chr3	56940039	56960854	ARHGEF3-AS1	+
chr2	38919362	38975449	ARHGEF33	+
chr7	144258995	144286003	ARHGEF34P	-
chr7	144186082	144195698	ARHGEF35	-
chr5	149581571	149634964	ARHGEF37	+
chr4	105552619	105680913	ARHGEF38	+
chr4	105561590	105570238	ARHGEF38-IT1	+
chr9	35659343	35665281	ARHGEF39	-
chr2	130916650	131047253	ARHGEF4	+
chr14	21070259	21090248	ARHGEF40	+
chr7	144355395	144380632	ARHGEF5	+
chrX	136665549	136781344	ARHGEF6	-
chr13	111114618	111305734	ARHGEF7	+
chr13	111144304	111148565	ARHGEF7-AS1	-
chr13	111113811	111115678	ARHGEF7-AS2	-
chrX	63634967	63785546	ARHGEF9	-
chrX	63670195	63671502	ARHGEF9-IT1	-
chr1	26696030	26782110	ARID1A	+
chr6	156777929	157210779	ARID1B	+
chr12	45729836	45908036	ARID2	+
chr19	926036	972816	ARID3A	+
chr15	74541176	74598131	ARID3B	+
chr9	34621457	34628014	ARID3C	-
chr14	58298503	58373733	ARID4A	+
chr1	235166894	235328219	ARID4B	-
chr2	96536718	96552638	ARID5A	+
chr10	61901253	62096948	ARID5B	+
chr15	72474325	72586555	ARIH1	+
chr3	48918819	48985541	ARIH2	+
chr3	48917787	48919149	ARIH2OS	-
chr12	101393119	101407820	ARL1	-
chr5	176365467	176373500	ARL10	+
chr13	49628298	49631035	ARL11	+
chrX	100969707	100990831	ARL13A	+
chr3	93980138	94055678	ARL13B	+
chr3	160677159	160677922	ARL14	+
chr11	30323098	30338223	ARL14EP	+
chr5	116051465	116059130	ARL14EPL	+
chr5	53884783	54310573	ARL15	-
chr17	81681193	81683924	ARL16	-
chr17	46508678	46579722	ARL17A	-
chr17	46299546	46361768	ARL17B	-
chr11	65014112	65022185	ARL2	+
chr11	65014112	65040572	ARL2-SNX15	+
chr16	57245125	57253633	ARL2BP	+
chr10	102673726	102714433	ARL3	-
chr7	12686826	12688854	ARL4A	+
chr2	234493040	234497053	ARL4C	-
chr17	43398984	43400335	ARL4D	+
chr2	151800965	151828495	ARL5A	-
chr10	18659383	18678011	ARL5B	+
chr17	39156893	39166161	ARL5C	-
chr3	97764520	97801242	ARL6	+
chr16	18791666	18801678	ARL6IP1	-
chr12	122980059	122982913	ARL6IP4	+
chr3	69084938	69106088	ARL6IP5	+
chr2	152717892	152761253	ARL6IP6	+
chr1	202133403	202144743	ARL8A	-
chr3	5122244	5180916	ARL8B	+
chr4	56505208	56523892	ARL9	+
chr8	65602455	65634217	ARMC1	-
chr7	103074880	103099763	ARMC10	+
chr6	35737031	35748913	ARMC12	+
chr6	108848415	108974472	ARMC2	+
chr6	108908139	108924103	ARMC2-AS1	-
chr10	22928023	23038523	ARMC3	+
chr10	27812163	27999050	ARMC4	-
chr16	31458272	31467167	ARMC5	+
chr19	19033577	19058178	ARMC6	+
chr17	75109951	75130265	ARMC7	+
chr3	138187247	138298389	ARMC8	+
chr2	231198545	231375879	ARMC9	+
chrX	101550530	101554289	ARMCX1	+
chrX	101655280	101659891	ARMCX2	-
chrX	101623129	101626116	ARMCX3	+
chrX	101418262	101535988	ARMCX4	+
chrX	102599167	102603815	ARMCX5	+
chrX	102599347	102717383	ARMCX5-GPRASP2	+
chrX	101615117	101618001	ARMCX6	-
chr10	122454662	122457352	ARMS2	+
chr6	151452257	151470101	ARMT1	+
chr1	150809704	150876768	ARNT	-
chr15	80404349	80597937	ARNT2	+
chr11	13277726	13387266	ARNTL	+
chr12	27332853	27425813	ARNTL2	+
chr12	27389788	27446634	ARNTL2-AS1	-
chr7	99325872	99366262	ARPC1A	+
chr7	99374674	99394801	ARPC1B	+
chr2	218217093	218254348	ARPC2	+
chr12	110434889	110450411	ARPC3	-
chr3	9792494	9807105	ARPC4	+
chr3	9792547	9836356	ARPC4-TTLL3	+
chr1	183626192	183635941	ARPC5	-
chr9	124862117	124877733	ARPC5L	+
chr15	89896531	89912990	ARPIN	-
chr15	52547044	52569446	ARPP19	-
chr3	35639173	35794496	ARPP21	+
chrX	70268334	70281840	ARR3	+
chr11	75260121	75351831	ARRB1	-
chr17	4710493	4721500	ARRB2	+
chr9	137605639	137615360	ARRDC1	+
chr9	137615331	137618895	ARRDC1-AS1	-
chr19	18001131	18014102	ARRDC2	+
chr5	91368723	91383332	ARRDC3	-
chr5	91380346	91420715	ARRDC3-AS1	+
chr15	97960702	97973838	ARRDC4	+
chr19	4890436	4902867	ARRDC5	-
chr22	50622753	50628173	ARSA	-
chr5	78777208	78985943	ARSB	-
chrX	2903969	2929375	ARSD	-
chrX	2934631	2968310	ARSE	-
chrX	3040233	3112729	ARSF	+
chr17	68259181	68420859	ARSG	+
chrX	3006612	3033385	ARSH	+
chr5	150296345	150302962	ARSI	-
chr4	113900283	113979722	ARSJ	-
chr5	95555120	95605102	ARSK	+
chr11	3645130	3664416	ART1	+
chr4	76011179	76112802	ART3	+
chr12	14829310	14843479	ART4	-
chr11	3638505	3642316	ART5	-
chr1	43933319	43937240	ARTN	+
chr1	230979076	231000733	ARV1	+
chr22	19969878	20016786	ARVCF	-
chrX	25003693	25015948	ARX	-
chr10	128057731	128062425	AS-PTPRE	-
chr10	102869452	102901899	AS3MT	+
chr8	18056298	18084998	ASAH1	-
chr10	50187239	50248610	ASAH2	-
chr10	50739687	50757188	ASAH2B	+
chr8	130052103	130443660	ASAP1	-
chr8	130295354	130296533	ASAP1-IT1	-
chr8	130082737	130084768	ASAP1-IT2	-
chr2	9206764	9405683	ASAP2	+
chr1	23428562	23484257	ASAP3	-
chr2	238426984	238452250	ASB1	+
chr7	151175697	151187832	ASB10	-
chrX	15281696	15315624	ASB11	-
chrX	64224191	64230631	ASB12	-
chr10	5638856	5666595	ASB13	-
chr3	57268350	57292682	ASB14	-
chr7	123601866	123637897	ASB15	+
chr17	44170705	44179083	ASB16	+
chr17	44175972	44186717	ASB16-AS1	-
chr1	75918872	75932431	ASB17	-
chr2	236194871	236264345	ASB18	-
chr14	93934152	93976730	ASB2	-
chr2	53669979	53787009	ASB3	-
chr7	95485900	95540231	ASB4	+
chr4	176213672	176269222	ASB5	-
chr9	129634603	129642169	ASB6	-
chr15	100602549	100651701	ASB7	+
chrX	15243986	15270467	ASB9	-
chr15	92795483	92797108	ASB9P1	+
chr10	72096031	72217134	ASCC1	-
chr22	29788607	29838304	ASCC2	-
chr6	100508193	100881372	ASCC3	-
chr12	102957673	102960516	ASCL1	+
chr11	2268497	2270332	ASCL2	-
chr11	8937571	8943033	ASCL3	-
chr12	107774384	107775734	ASCL4	+
chr1	201113952	201115372	ASCL5	-
chr6	118894076	118909171	ASF1A	+
chr19	14119508	14136628	ASF1B	-
chr17	7173430	7179564	ASGR1	-
chr17	7101321	7114811	ASGR2	-
chr1	155335260	155562533	ASH1L	-
chr1	155561980	155563944	ASH1L-AS1	+
chr8	38105492	38140080	ASH2L	+
chr12	50057636	50083622	ASIC1	+
chr17	33013086	34156806	ASIC2	-
chr7	151048291	151052756	ASIC3	+
chr2	219514169	219538772	ASIC4	+
chr4	155829728	155866273	ASIC5	-
chr20	34260364	34269342	ASIP	+
chr7	66075788	66093343	ASL	+
chrX	1595454	1643081	ASMT	+
chrX	1403138	1453762	ASMTL	-
chrX	1400530	1415421	ASMTL-AS1	+
chr19	12737491	12748323	ASNA1	+
chr7	97852116	97872542	ASNS	-
chr2	189661398	189670831	ASNSD1	+
chr17	3474109	3499406	ASPA	+
chr19	50511599	50514690	ASPDH	-
chr14	104085685	104112709	ASPG	+
chr8	61500555	61714640	ASPH	-
chr16	29900825	29906056	ASPHD1	+
chr22	26429313	26445012	ASPHD2	+
chr1	197084126	197146694	ASPM	-
chr9	92456204	92482562	ASPN	-
chr2	69960088	69961688	ASPRV1	-
chr17	81977549	82017406	ASPSCR1	+
chr11	62337301	62393415	ASRGL1	+
chr9	130444706	130501274	ASS1	+
chr3	131013872	131026854	ASTE1	-
chr2	96123849	96138436	ASTL	-
chr1	176857304	177164904	ASTN1	-
chr9	116425224	117415039	ASTN2	-
chr9	116504282	116562293	ASTN2-AS1	+
chr12	26905178	26938321	ASUN	-
chr20	32358343	32439319	ASXL1	+
chr2	25739383	25878443	ASXL2	-
chr18	33578576	33751195	ASXL3	+
chr7	117363221	117427523	ASZ1	-
chr10	87751511	87818231	ATAD1	-
chr8	123319849	123396465	ATAD2	-
chr2	23748663	23927114	ATAD2B	-
chr1	1512142	1534687	ATAD3A	+
chr1	1471754	1496204	ATAD3B	+
chr1	1449688	1470158	ATAD3C	+
chr17	30831969	30895869	ATAD5	+
chr6	30626841	30646823	ATAT1	+
chr19	3880619	3928082	ATCAY	+
chr10	121740420	121928801	ATE1	-
chr10	121928311	121951965	ATE1-AS1	+
chr12	50764005	50821160	ATF1	+
chr2	175072249	175168206	ATF2	-
chr1	212565333	212620777	ATF3	+
chr22	39520558	39522686	ATF4	+
chr19	49928701	49933936	ATF5	+
chr1	161766243	161964070	ATF6	+
chr6	32115267	32128240	ATF6B	-
chr12	53507855	53626415	ATF7	-
chr12	14365631	14502935	ATF7IP	+
chr16	10386054	10483638	ATF7IP2	+
chr5	81972024	82255394	ATG10	+
chr12	52069973	52077495	ATG101	+
chr5	115828195	115841851	ATG12	-
chr11	46617275	46676019	ATG13	+
chr14	55366390	55411858	ATG14	-
chr2	233251570	233295674	ATG16L1	+
chr11	72814405	72829635	ATG16L2	+
chr11	64894531	64917250	ATG2A	-
chr14	96281257	96363341	ATG2B	-
chr3	112532506	112561963	ATG3	-
chrX	108091666	108154671	ATG4A	+
chr2	241637611	241673857	ATG4B	+
chr1	62784105	62865270	ATG4C	+
chr19	10543893	10553423	ATG4D	+
chr6	106184475	106325820	ATG5	-
chr3	11272323	11557665	ATG7	+
chr2	219219379	219229688	ATG9A	-
chr7	151012208	151024499	ATG9B	-
chr11	289137	295688	ATHL1	+
chr2	215311955	215349773	ATIC	+
chr14	50533081	50633068	ATL1	+
chr2	38293956	38377290	ATL2	-
chr11	63624081	63671974	ATL3	-
chr11	108222831	108369099	ATM	+
chr16	81035852	81047346	ATMIN	+
chr12	6924462	6942321	ATN1	+
chr4	93828926	93829991	ATOH1	+
chr10	68230594	68231677	ATOH7	-
chr2	85753785	85791383	ATOH8	+
chr5	151742821	151758649	ATOX1	-
chr15	25678711	25863202	ATP10A	-
chr5	160563119	160852212	ATP10B	-
chr4	47485392	47593486	ATP10D	+
chr13	112690328	112887168	ATP11A	+
chr13	112745448	112754731	ATP11A-AS1	-
chr13	112647043	112684497	ATP11AUN	+
chr3	182793502	182921635	ATP11B	+
chrX	139726345	139832288	ATP11C	-
chr13	24680410	24711785	ATP12A	+
chr19	19645197	19663694	ATP13A1	-
chr1	16985957	17011972	ATP13A2	-
chr3	194402673	194468239	ATP13A3	-
chr3	193398966	193555122	ATP13A4	-
chr3	193553212	193555584	ATP13A4-AS1	+
chr3	193275041	193378725	ATP13A5	-
chr3	193307243	193314521	ATP13A5-AS1	+
chr1	116373172	116404774	ATP1A1	+
chr1	116392864	116418559	ATP1A1-AS1	-
chr1	160115729	160143591	ATP1A2	+
chr19	41966581	41994276	ATP1A3	-
chr1	160151561	160186977	ATP1A4	+
chr1	169106708	169132722	ATP1B1	+
chr17	7646626	7657771	ATP1B2	+
chr3	141876627	141926540	ATP1B3	+
chrX	120362084	120383249	ATP1B4	+
chr12	57941503	57957269	ATP23	+
chr16	28878487	28904509	ATP2A1	+
chr16	28878956	28879921	ATP2A1-AS1	-
chr12	110281226	110351093	ATP2A2	+
chr17	3923868	3964464	ATP2A3	-
chr12	89588048	89656067	ATP2B1	-
chr3	10324022	10505584	ATP2B2	-
chr3	10626014	10626807	ATP2B2-IT2	-
chrX	153536121	153582929	ATP2B3	+
chr1	203626786	203744081	ATP2B4	+
chr3	130850524	131016712	ATP2C1	+
chr16	84368522	84464187	ATP2C2	+
chr19	35550192	35563658	ATP4A	-
chr13	113648803	113658198	ATP4B	-
chr18	46084143	46104233	ATP5A1	-
chr12	56638174	56646068	ATP5B	-
chr10	7788103	7807801	ATP5C1	+
chr19	1241749	1244825	ATP5D	+
chr20	59028677	59032367	ATP5E	-
chr13	27945205	27945573	ATP5EP2	+
chr1	111449120	111461918	ATP5F1	+
chr17	48892785	48895871	ATP5G1	+
chr12	53665159	53676728	ATP5G2	-
chr2	175176257	175181762	ATP5G3	-
chr17	75038859	75046979	ATP5H	-
chr4	672435	674338	ATP5I	-
chr21	25724479	25735654	ATP5J	-
chr7	99458160	99466201	ATP5J2	-
chr7	99416738	99466201	ATP5J2-PTCD1	-
chr11	118401388	118409847	ATP5L	+
chr22	42639802	42640274	ATP5L2	-
chr21	33903452	33915854	ATP5O	-
chr14	50312328	50326242	ATP5S	+
chr19	41431317	41439938	ATP5SL	-
chrM	8526	9207	ATP6	+
chrX	154428631	154436517	ATP6AP1	+
chr5	82279461	82318646	ATP6AP1L	+
chrX	40580963	40606637	ATP6AP2	+
chr17	42458843	42522579	ATP6V0A1	+
chr12	123712317	123761755	ATP6V0A2	+
chr7	138706293	138798196	ATP6V0A4	-
chr1	43974647	43978300	ATP6V0B	+
chr16	2513725	2520223	ATP6V0C	+
chr6	42727575	42728194	ATP6V0CP3	+
chr16	67438013	67481186	ATP6V0D1	-
chr8	86098909	86154225	ATP6V0D2	+
chr5	172983759	173034897	ATP6V0E1	+
chr7	149872967	149880713	ATP6V0E2	+
chr7	149867693	149873862	ATP6V0E2-AS1	-
chr3	113747018	113812058	ATP6V1A	+
chr2	70935867	70965431	ATP6V1B1	+
chr2	70942012	70948611	ATP6V1B1-AS1	-
chr8	20197192	20221696	ATP6V1B2	+
chr8	103021019	103073057	ATP6V1C1	+
chr2	10721648	10785110	ATP6V1C2	+
chr14	67337863	67360003	ATP6V1D	-
chr22	17592135	17628822	ATP6V1E1	-
chr2	46511834	46542557	ATP6V1E2	-
chr7	128862802	128865849	ATP6V1F	+
chr9	114587713	114598872	ATP6V1G1	+
chr6	31544450	31546848	ATP6V1G2	-
chr6	31530218	31546848	ATP6V1G2-DDX39B	-
chr1	198523221	198540945	ATP6V1G3	-
chr8	53715542	53843311	ATP6V1H	-
chrX	77910655	78050395	ATP7A	+
chr13	51932668	52011494	ATP7B	-
chrM	8365	8572	ATP8	+
chr4	42408372	42657105	ATP8A1	-
chr13	25372010	26025851	ATP8A2	+
chr18	57646425	57803095	ATP8B1	-
chr1	154325559	154351304	ATP8B2	+
chr19	1782074	1812276	ATP8B3	-
chr15	49858237	50119222	ATP8B4	-
chr9	35406754	35483029	ATP8B5P	+
chr20	51596774	51768411	ATP9A	-
chr18	79069274	79378283	ATP9B	+
chr1	46635038	46668427	ATPAF1	-
chr17	18018019	18039166	ATPAF2	-
chr1	28236090	28238105	ATPIF1	+
chr3	142449234	142578826	ATR	-
chr2	27212030	27217178	ATRAID	+
chr3	48446709	48465655	ATRIP	+
chr20	3471017	3651122	ATRN	+
chr10	115093364	115948999	ATRNL1	+
chrX	77504877	77786269	ATRX	-
chr6	16299111	16761490	ATXN1	-
chr22	45671797	45845307	ATXN10	+
chr16	71845990	71851807	ATXN1L	+
chr12	111452213	111599673	ATXN2	-
chr16	28823047	28837237	ATXN2L	+
chr14	92058551	92106621	ATXN3	-
chrX	13318646	13319934	ATXN3L	-
chr3	63864556	64003462	ATXN7	+
chr7	105604773	105876585	ATXN7L1	-
chr1	109483938	109492804	ATXN7L2	+
chr17	44191804	44198161	ATXN7L3	-
chr12	74537770	74538403	ATXN7L3B	+
chr13	70107212	70139753	ATXN8OS	+
chr9	91213814	91361969	AUH	-
chr1	25831912	25859458	AUNIP	-
chr2	74526647	74529897	AUP1	-
chr20	56369388	56392337	AURKA	-
chr1	1373729	1375438	AURKAIP1	-
chr1	220266178	220267715	AURKAPS1	-
chr17	8204730	8210626	AURKB	-
chr19	57231008	57235548	AURKC	+
chr7	69598918	70793068	AUTS2	+
chr15	33866226	34039102	AVEN	-
chr12	57797375	57816069	AVIL	-
chr7	32495425	32588741	AVL9	+
chr20	3082555	3084724	AVP	-
chr10	97677423	97687258	AVPI1	-
chr12	63142758	63152810	AVPR1A	-
chr1	206109848	206117048	AVPR1B	-
chrX	153902530	153907166	AVPR2	+
chrX	70234654	70240661	AWAT1	+
chrX	70040541	70049938	AWAT2	-
chr1	179365719	179554735	AXDND1	+
chr16	287439	352676	AXIN1	-
chr17	65528562	65561622	AXIN2	-
chr19	41219198	41261767	AXL	+
chr7	99966726	99976112	AZGP1	-
chr7	99980761	99984237	AZGP1P1	+
chr3	28322352	28349127	AZI2	-
chr8	102826301	102864200	AZIN1	-
chr8	102864270	102977876	AZIN1-AS1	+
chr1	33081112	33120531	AZIN2	+
chr19	827825	832018	AZU1	+
chr15	44711486	44718159	B2M	+
chr3	161083882	161105372	B3GALNT1	-
chr1	235447189	235504481	B3GALNT2	-
chr2	167818671	167870017	B3GALT1	+
chr1	193178729	193186613	B3GALT2	-
chr6	33277139	33278553	B3GALT4	+
chr21	39612939	39662889	B3GALT5	+
chr21	39597146	39612822	B3GALT5-AS1	-
chr1	1232248	1233265	B3GALT6	+
chr11	134378503	134411918	B3GAT1	-
chr6	70861365	70957085	B3GAT2	-
chr11	62615295	62622175	B3GAT3	-
chr13	31199974	31332276	B3GLCT	+
chr2	62196126	62223411	B3GNT2	+
chr19	17795109	17813576	B3GNT3	+
chr12	122203680	122207537	B3GNT4	+
chr3	183253243	183270932	B3GNT5	+
chr11	77034340	77041973	B3GNT6	+
chr2	231395623	231401164	B3GNT7	+
chr19	41425358	41428730	B3GNT8	-
chr16	67148101	67150999	B3GNT9	-
chr17	82942148	83051810	B3GNTL1	-
chr12	57625894	57633239	B4GALNT1	-
chr17	49132459	49169989	B4GALNT2	+
chr12	460376	561892	B4GALNT3	+
chr11	369794	382117	B4GALNT4	+
chr9	33110640	33167358	B4GALT1	-
chr9	33166947	33179983	B4GALT1-AS1	+
chr1	43979201	43991171	B4GALT2	+
chr1	161171309	161177968	B4GALT3	-
chr3	119211741	119240905	B4GALT4	-
chr3	119226485	119235141	B4GALT4-AS1	+
chr20	49632944	49713884	B4GALT5	-
chr18	31622245	31684723	B4GALT6	-
chr5	177600117	177610347	B4GALT7	+
chr11	66345371	66347690	B4GAT1	-
chr17	19335371	19378193	B9D1	-
chr19	41354416	41364173	B9D2	-
chr8	103140692	103230305	BAALC	+
chr8	103156989	103172140	BAALC-AS1	-
chr8	103132962	103141342	BAALC-AS2	-
chr9	101360416	101385005	BAAT	-
chr19	17267375	17279353	BABAM1	+
chr21	41167800	41282534	BACE2	+
chr21	29298794	29361896	BACH1	+
chr21	29372500	29373980	BACH1-IT2	+
chr6	89926527	90296908	BACH2	-
chr11	64269827	64284704	BAD	-
chr9	33252470	33264761	BAG1	-
chr6	57172305	57185215	BAG2	+
chr10	119651369	119677819	BAG3	+
chr8	38176587	38213301	BAG4	+
chr14	103556543	103562814	BAG5	-
chr6	31639027	31652700	BAG6	-
chr21	10413531	10491615	BAGE2	+
chr17	81399720	81466332	BAHCC1	+
chr15	40439720	40468242	BAHD1	+
chr17	81035146	81117432	BAIAP2	+
chr17	81029132	81034719	BAIAP2-AS1	-
chr7	98291649	98401115	BAIAP2L1	-
chr22	38084888	38110669	BAIAP2L2	-
chr16	1333604	1349441	BAIAP3	+
chr6	33572545	33580293	BAK1	-
chr10	28677494	28682939	BAMBI	+
chr9	69296680	69307056	BANCR	-
chr11	66002078	66004146	BANF1	+
chr20	17693674	17735872	BANF2	+
chr4	101790606	102074812	BANK1	+
chr16	87951431	88077318	BANP	+
chr3	52401003	52410105	BAP1	-
chr2	214725645	214809711	BARD1	-
chr9	132582605	132590253	BARHL1	+
chr1	90712021	90717237	BARHL2	-
chr9	93951626	93955326	BARX1	-
chr11	129375985	129452279	BARX2	+
chr5	17216822	17275897	BASP1	+
chr13	22897029	22898181	BASP1P1	-
chr14	75522440	75546992	BATF	+
chr11	64987944	64997045	BATF2	-
chr1	212686416	212699985	BATF3	-
chr19	48954859	48961798	BAX	+
chr14	34752730	34875647	BAZ1A	-
chr7	73440397	73522285	BAZ1B	-
chr12	56595595	56636379	BAZ2A	-
chr2	159318978	159712435	BAZ2B	-
chr19	47220821	47232766	BBC3	-
chr10	110898729	110919366	BBIP1	-
chr14	74019355	74066092	BBOF1	+
chr11	27040961	27127807	BBOX1	+
chr11	27047185	27220113	BBOX1-AS1	-
chr11	66510647	66533613	BBS1	+
chr12	76344485	76348442	BBS10	-
chr4	122732701	122744022	BBS12	+
chr16	56484346	56520096	BBS2	-
chr15	72686178	72738476	BBS4	+
chr2	169479495	169506655	BBS5	+
chr4	121824328	121870497	BBS7	-
chr7	33129539	33606068	BBS9	+
chr3	107522935	107811329	BBX	+
chr19	44809058	44821421	BCAM	+
chr1	156641947	156659532	BCAN	+
chr7	107579976	107623317	BCAP29	+
chrX	153700491	153724746	BCAP31	-
chr16	75229029	75268053	BCAR1	-
chr1	93561740	93847150	BCAR3	-
chr16	11819829	11828832	BCAR4	-
chr20	53943537	54070765	BCAS1	-
chr1	114567556	114581644	BCAS2	-
chr17	60677810	61392838	BCAS3	+
chr20	50794893	50877177	BCAS4	+
chr12	24810023	24949459	BCAT1	-
chr19	48795061	48811063	BCAT2	-
chr10	125823534	125853695	BCCIP	+
chr12	49836042	49843129	BCDIN3D	-
chr12	49828542	49841154	BCDIN3D-AS1	+
chr3	165772903	165837465	BCHE	-
chr19	41397788	41425005	BCKDHA	+
chr6	80106609	80346270	BCKDHB	+
chr16	31108293	31112791	BCKDK	+
chr1	85265775	85276904	BCL10	-
chr2	60451166	60553498	BCL11A	-
chr18	63123345	63319380	BCL2	-
chr15	79960889	79971301	BCL2A1	-
chr20	31664451	31723999	BCL2L1	-
chr15	52109262	52112775	BCL2L10	-
chr2	111120913	111168445	BCL2L11	+
chr19	49665141	49673916	BCL2L12	+
chr22	17638583	17727531	BCL2L13	+
chr12	12070943	12099695	BCL2L14	+
chr1	113876813	113887547	BCL2L15	-
chr14	23306761	23311759	BCL2L2	+
chr14	23306761	23326185	BCL2L2-PABPN1	+
chr19	44748720	44760044	BCL3	+
chr3	187721376	187745725	BCL6	-
chr17	7023049	7029642	BCL6B	+
chr12	122021885	122062044	BCL7A	+
chr7	73536352	73557735	BCL7B	-
chr16	30834040	30894302	BCL7C	-
chr1	147541500	147626219	BCL9	+
chr11	118896139	118910904	BCL9L	-
chr6	136256862	136289851	BCLAF1	-
chr16	81238690	81291142	BCO1	+
chr11	112175484	112218929	BCO2	+
chrX	40051245	40177329	BCOR	-
chrX	130005187	130058083	BCORL1	+
chrY	19455430	19503153	BCORP1	-
chr22	23180364	23318037	BCR	+
chr22	21103015	21122286	BCRP2	+
chr22	24632914	24653360	BCRP3	+
chr2	218659655	218663443	BCS1L	+
chr2	47335314	47335514	BCYRN1	+
chr3	197509782	197573323	BDH1	-
chr4	103077624	103099867	BDH2	-
chr14	96256209	96264741	BDKRB1	+
chr14	96204797	96244329	BDKRB2	+
chr11	27654892	27722058	BDNF	-
chr11	27506851	27698171	BDNF-AS	+
chr5	71455614	71567822	BDP1	+
chr16	66427296	66495288	BEAN1	+
chr16	66469795	66476402	BEAN1-AS1	-
chr17	42810131	42824316	BECN1	-
chr1	241957766	241959062	BECN2	+
chr14	100537146	100569794	BEGAIN	-
chrX	18162930	18220904	BEND2	-
chr6	107065180	107114432	BEND3	-
chr10	79682974	79688897	BEND3P3	+
chr4	42110852	42152878	BEND4	-
chr1	48727522	48776969	BEND5	-
chr6	56954974	57027346	BEND6	+
chr10	13438483	13502976	BEND7	-
chr11	61949883	61964463	BEST1	+
chr19	12752592	12758458	BEST2	+
chr12	69643507	69699416	BEST3	-
chr1	44783584	44787754	BEST4	-
chr7	93962769	94004382	BET1	-
chr11	202923	207422	BET1L	-
chrX	103062652	103064240	BEX1	-
chrX	103309345	103311010	BEX2	-
chrX	103376322	103377824	BEX3	+
chrX	103215091	103216513	BEX4	+
chrX	102153706	102156014	BEX5	-
chr16	14632810	14669236	BFAR	+
chr20	17493904	17569220	BFSP1	-
chr3	133399994	133475212	BFSP2	+
chr3	133426401	133491146	BFSP2-AS1	-
chr1	156241961	156243332	BGLAP	+
chr11	5244553	5245546	BGLT3	-
chrX	153494888	153509554	BGN	+
chr7	98212253	98212876	BHLHA15	+
chr17	1270563	1271271	BHLHA9	+
chrX	102720713	102750636	BHLHB9	+
chr8	64580237	64581933	BHLHE22	+
chr20	63005978	63006774	BHLHE23	-
chr3	4979411	4985181	BHLHE40	+
chr3	4896808	4979961	BHLHE40-AS1	-
chr12	26120025	26125070	BHLHE41	-
chr19	45733250	45764539	BHMG1	+
chr5	79111780	79132290	BHMT	+
chr5	79069723	79090074	BHMT2	+
chr10	58513143	58831437	BICC1	+
chr12	32107250	32378207	BICD1	+
chr9	92711362	92764801	BICD2	-
chr12	119989843	120094495	BICDL1	+
chr16	3027866	3035541	BICDL2	-
chr22	17734139	17774665	BID	-
chr22	43110747	43129712	BIK	+
chr2	127048022	127107327	BIN1	-
chr12	51281037	51324680	BIN2	-
chr8	22620417	22669148	BIN3	-
chr8	22640370	22642209	BIN3-IT1	-
chr11	102347181	102378670	BIRC2	+
chr11	102317449	102339403	BIRC3	+
chr17	78214195	78225635	BIRC5	+
chr2	32357027	32618899	BIRC6	+
chr2	32557519	32574818	BIRC6-AS2	-
chr20	63235882	63240507	BIRC7	+
chr19	53289600	53290374	BIRC8	-
chr19	17405685	17415736	BISPR	+
chr13	102799048	102841538	BIVM	+
chr13	102807145	102876001	BIVM-ERCC5	+
chr1	205434885	205456086	BLACAT1	-
chr7	155356987	155367933	BLACE	-
chr20	37517416	37527931	BLCAP	-
chr11	122115353	122115922	BLID	-
chr8	11494011	11564599	BLK	+
chr15	90717326	90815462	BLM	+
chr17	30248194	30292166	BLMH	-
chr10	96191698	96271576	BLNK	-
chr12	55716033	55719707	BLOC1S1	+
chr12	55716033	55724742	BLOC1S1-RDH5	+
chr10	100273277	100286712	BLOC1S2	-
chr19	45178744	45179902	BLOC1S3	+
chr4	6716114	6716860	BLOC1S4	+
chr6	8013566	8064414	BLOC1S5	-
chr6	7881249	8064414	BLOC1S5-TXNDC5	-
chr15	45587122	45609716	BLOC1S6	+
chr7	43758672	43807342	BLVRA	+
chr19	40447783	40465818	BLVRB	-
chr1	169367878	169396544	BLZF1	+
chr15	40087889	40108884	BMF	-
chr10	22321209	22331485	BMI1	+
chr8	22165139	22212326	BMP1	+
chr2	68865480	68871517	BMP10	-
chrX	50910734	50916641	BMP15	+
chr20	6768097	6780280	BMP2	+
chr4	78776377	78912187	BMP2K	+
chr4	81030964	81057531	BMP3	+
chr14	53949735	53956862	BMP4	-
chr6	55755437	55875577	BMP5	-
chr6	7726777	7881728	BMP6	+
chr20	57168752	57266651	BMP7	-
chr20	57213695	57215866	BMP7-AS1	+
chr1	39491645	39529869	BMP8A	+
chr1	39758230	39788861	BMP8B	-
chr7	33904910	34155872	BMPER	+
chr10	86756638	86925188	BMPR1A	+
chr4	94757976	95158450	BMPR1B	+
chr4	94743667	94757533	BMPR1B-AS1	-
chr2	202376326	202567751	BMPR2	+
chr10	42782505	42834937	BMS1	+
chr14	19306689	19316914	BMS1P17	+
chr14	19083133	19093337	BMS1P18	-
chr22	22298097	22322968	BMS1P20	+
chr10	79904897	79931801	BMS1P21	+
chr22	15805697	15820884	BMS1P22	-
chr10	73699150	73730514	BMS1P4	-
chr10	46786732	46811989	BMS1P5	+
chr10	47535573	47553523	BMS1P6	-
chr7	112819146	112939877	BMT2	-
chrX	15500776	15556529	BMX	+
chr15	83255902	83284716	BNC1	-
chr9	16409502	16870788	BNC2	-
chr5	173144441	173164387	BNIP1	+
chr15	59659145	59689534	BNIP2	-
chr10	131967682	131982013	BNIP3	-
chr8	26383006	26413128	BNIP3L	+
chr1	151036552	151047600	BNIPL	+
chr3	113211464	113287463	BOC	+
chr5	173607144	173616663	BOD1	-
chr4	13568741	13627704	BOD1L1	-
chr18	57147061	57147828	BOD1L2	+
chr2	241558730	241574138	BOK	+
chr2	241544383	241559143	BOK-AS1	-
chr1	149899581	149900470	BOLA1	+
chr16	29453587	29454964	BOLA2	-
chr16	29442904	29454964	BOLA2-SMG1P6	-
chr16	30192929	30194306	BOLA2B	-
chr2	74135400	74147912	BOLA3	-
chr2	74147980	74149054	BOLA3-AS1	+
chr2	197726878	197786312	BOLL	-
chr8	144262045	144291438	BOP1	-
chr13	72727748	72756198	BORA	+
chr12	12357078	12466904	BORCS5	+
chr17	8188332	8190140	BORCS6	-
chr10	102854209	102864961	BORCS7	+
chr10	102854209	102901899	BORCS7-ASMT	+
chr19	19176903	19192591	BORCS8	-
chr19	19145566	19192591	BORCS8-MEF2B	-
chr3	139104184	139125167	BPESC1	+
chr7	134646778	134679816	BPGM	+
chr6	3118375	3153198	BPHL	+
chr20	38304149	38337503	BPI	+
chr20	33235995	33243309	BPIFA1	+
chr20	33161847	33181417	BPIFA2	+
chr20	33217309	33227806	BPIFA3	+
chr20	33193604	33210462	BPIFA4P	+
chr20	33283134	33309878	BPIFB1	+
chr20	33007577	33023709	BPIFB2	+
chr20	33055330	33073637	BPIFB3	+
chr20	33081511	33111751	BPIFB4	+
chr20	33031647	33044047	BPIFB6	+
chr22	32413846	32457386	BPIFC	-
chr1	220057481	220089853	BPNT1	-
chr17	67825663	67984378	BPTF	+
chrY	22984262	23005465	BPY2	+
chrY	24618003	24639207	BPY2B	+
chrY	25030900	25052104	BPY2C	-
chr7	140734011	140924764	BRAF	-
chr12	111642145	111685996	BRAP	-
chr7	2537809	2555758	BRAT1	-
chr17	43044294	43125451	BRCA1	-
chr13	32315479	32399672	BRCA2	+
chr5	44495143	44510282	BRCAT107	-
chr5	44744327	44808793	BRCAT54	-
chrX	155071419	155123074	BRCC3	+
chr22	49773277	49827548	BRD1	-
chr6	32968659	32981505	BRD2	+
chr9	134030304	134068019	BRD3	-
chr19	15237489	15280451	BRD4	-
chr16	50319017	50368934	BRD7	-
chr6	118501372	118503846	BRD7P3	+
chr5	138139769	138178669	BRD8	-
chr5	863734	892824	BRD9	-
chr1	91949370	92014428	BRDT	+
chrX	96337085	96337902	BRDTP1	-
chr2	27890614	28338901	BRE	+
chr2	27889455	27891114	BRE-AS1	-
chr8	143697114	143698413	BREA2	+
chr14	105209285	105315577	BRF1	-
chr8	37843879	37849913	BRF2	-
chr7	98281666	98292963	BRI3	+
chr12	124993647	125025803	BRI3BP	+
chr16	2209252	2211068	BRICD5	-
chr9	119166629	119369461	BRINP1	-
chr1	177171387	177282422	BRINP2	+
chr1	190097666	190477882	BRINP3	-
chr17	61679185	61863559	BRIP1	-
chr5	34915714	34925682	BRIX1	+
chr3	10115648	10127190	BRK1	+
chr11	66337332	66345111	BRMS1	-
chr14	35826390	35871963	BRMS1L	+
chr1	222712552	222735196	BROX	+
chr3	9731728	9748015	BRPF1	+
chr6	36196772	36232790	BRPF3	+
chrX	136487965	136492439	BRS3	+
chr19	55284165	55312562	BRSK1	+
chr11	1389898	1462689	BRSK2	+
chr21	39185477	39313786	BRWD1	-
chr21	39315706	39323218	BRWD1-AS1	+
chr21	39313906	39314915	BRWD1-IT2	+
chrX	80669487	80809734	BRWD3	-
chr11	62690261	62709619	BSCL2	-
chr1	32364632	32394461	BSDC1	-
chr19	571276	583493	BSG	+
chr3	49554488	49671549	BSN	+
chr3	49549305	49554366	BSN-AS2	-
chr1	54998943	55008792	BSND	+
chr19	47968045	47992170	BSPH1	-
chr9	113349531	113371233	BSPRY	+
chr4	15702949	15732173	BST1	+
chr19	17402938	17405648	BST2	-
chr11	122977648	122981671	BSX	-
chr10	91923978	92030325	BTAF1	+
chr15	83016422	83067354	BTBD1	-
chr11	13387995	13463297	BTBD10	-
chr12	107318419	107659642	BTBD11	+
chr10	122271295	122338180	BTBD16	+
chr17	74356415	74361819	BTBD17	-
chr11	57743513	57751781	BTBD18	-
chr1	44808481	44814129	BTBD19	+
chr19	1985447	2015703	BTBD2	-
chr20	11890722	11926595	BTBD3	+
chr14	105248541	105251093	BTBD6	+
chr14	93237549	93333092	BTBD7	-
chr1	92080304	92147840	BTBD8	+
chr6	38168450	38640148	BTBD9	-
chr4	74744758	74794686	BTC	-
chr3	15601351	15645822	BTD	+
chr5	73498424	73505623	BTF3	+
chr1	52056184	52090716	BTF3L4	+
chr13	76928450	76929090	BTF3P11	+
chr12	92140277	92145897	BTG1	-
chr1	203305535	203309602	BTG2	+
chr21	17593649	17612950	BTG3	-
chr11	111467529	111512354	BTG4	-
chrX	101349446	101390796	BTK	-
chr3	112463965	112499561	BTLA	-
chr6	26501266	26510425	BTN1A1	+
chr6	26457903	26476621	BTN2A1	+
chr6	26383095	26394874	BTN2A2	+
chr6	26421390	26430588	BTN2A3P	+
chr6	26402236	26415216	BTN3A1	+
chr6	26365158	26378320	BTN3A2	+
chr6	26440471	26453415	BTN3A3	+
chr1	228510358	228512288	BTNL10	-
chr6	32393338	32407130	BTNL2	-
chr5	180988844	181006727	BTNL3	+
chr5	180899076	180950906	BTNL8	+
chr5	181040224	181061523	BTNL9	+
chr10	101354032	101557321	BTRC	+
chr2	110637697	110678107	BUB1	-
chr15	40161008	40221136	BUB1B	+
chr15	40217427	40277487	BUB1B-PAK6	+
chr10	123154243	123165370	BUB3	+
chr11	116748169	116772998	BUD13	-
chr7	99408977	99419616	BUD31	+
chr6	105096821	105137174	BVES	-
chr6	105137686	105169945	BVES-AS1	+
chr6	41921226	41933046	BYSL	+
chr17	58325449	58353727	BZRAP1-AS1	+
chr2	200811545	200822243	BZW1	+
chr7	16646133	16706523	BZW2	+
chr10	44976260	44978882	C10orf10	-
chr10	71711700	71737824	C10orf105	-
chr10	61662960	61766333	C10orf107	+
chr10	75431645	76557375	C10orf11	+
chr10	15095384	15097319	C10orf111	-
chr10	21125762	21146559	C10orf113	-
chr10	96981283	96985131	C10orf12	+
chr10	122697708	122699822	C10orf120	-
chr10	28846407	28881898	C10orf126	+
chr10	49154723	49188400	C10orf128	-
chr10	95907964	95938658	C10orf131	+
chr10	44292749	44294649	C10orf142	+
chr10	100987535	100994401	C10orf2	+
chr10	44993931	45000910	C10orf25	-
chr10	69630246	69633599	C10orf35	+
chr10	49679637	49708910	C10orf53	+
chr10	71747555	71773580	C10orf54	-
chr10	73909968	73922777	C10orf55	-
chr10	97589692	97590566	C10orf62	+
chr10	23316590	23344843	C10orf67	-
chr10	49299141	49326850	C10orf71	+
chr10	49296282	49298893	C10orf71-AS1	-
chr10	101845598	102056175	C10orf76	-
chr10	116663695	116669970	C10orf82	-
chr10	122930902	122954403	C10orf88	-
chr10	126425001	126521441	C10orf90	-
chr10	132445209	132448321	C10orf91	+
chr10	102449836	102451543	C10orf95	-
chr10	84173797	84185294	C10orf99	+
chr11	111879223	111884074	C11orf1	+
chr11	8920075	8933006	C11orf16	-
chr11	2296276	2301913	C11orf21	-
chr11	68261334	68272001	C11orf24	-
chr11	57741249	57743554	C11orf31	+
chr11	4571422	4577820	C11orf40	-
chr11	6205567	6211135	C11orf42	+
chr11	130672955	130717352	C11orf44	+
chr11	128899564	128906231	C11orf45	-
chr11	46936688	47164381	C11orf49	+
chr11	111918876	111926871	C11orf52	+
chr11	111255981	111286406	C11orf53	+
chr11	93741593	93763102	C11orf54	+
chr11	112074243	112085150	C11orf57	+
chr11	16738600	16758354	C11orf58	+
chr11	122882527	122959722	C11orf63	+
chr11	108382999	108467531	C11orf65	-
chr11	65916809	65919060	C11orf68	-
chr11	102047437	102084560	C11orf70	+
chr11	114391447	114400550	C11orf71	-
chr11	67602879	67606706	C11orf72	-
chr11	86302210	86345943	C11orf73	+
chr11	36594492	36659291	C11orf74	+
chr11	66744735	66843516	C11orf80	+
chr11	63813373	63827718	C11orf84	+
chr11	66975282	66977008	C11orf86	+
chr11	109422119	109424224	C11orf87	+
chr11	111514784	111537031	C11orf88	+
chr11	33698107	33700740	C11orf91	-
chr11	45906533	45907282	C11orf94	-
chr11	63759891	63768641	C11orf95	-
chr11	43942555	43943270	C11orf96	+
chr11	94512528	94532123	C11orf97	+
[truncated: 25,035 more rows]
